# Supplementary material for: Toward Efficient Hydrogen Production: Impact of Solid Solution of Tungsten on Nickel–Iron Hydroxide OER Catalysts
Source: ACS Catal. 2026 Feb 6;16(5):4449–62. doi: 10.1021/acscatal.5c07061 (PMC12976961; doi:10.1021/acscatal.5c07061)
Supplement: Supplementary file 2 [file cs5c07061_si_004.zip]

Archive with 132 entries (96 files):
- Data/
- Data/Bader and magnetization data.xlsx
- Data/NiFeOOH/
- Data/NiFeOOH/H2O/
- Data/NiFeOOH/H2O/bader.pqr
- Data/NiFeOOH/H2O/CONTCAR
- Data/NiFeOOH/H2O/INCAR
- Data/NiFeOOH/O/
- Data/NiFeOOH/O/bader.pqr
- Data/NiFeOOH/O/CONTCAR
- Data/NiFeOOH/O/INCAR
- Data/NiFeOOH/OH/
- Data/NiFeOOH/OH/bader.pqr
- Data/NiFeOOH/OH/CONTCAR
- Data/NiFeOOH/OH/INCAR
- Data/NiFeOOH/OO/
- Data/NiFeOOH/OO/bader.pqr
- Data/NiFeOOH/OO/CONTCAR
- Data/NiFeOOH/OO/INCAR
- Data/NiFeOOH/OOH/
- Data/NiFeOOH/OOH/bader.pqr
- Data/NiFeOOH/OOH/CONTCAR
- Data/NiFeOOH/OOH/INCAR
- Data/NiFeOOH/slab/
- Data/NiFeOOH/slab/bader.pqr
- Data/NiFeOOH/slab/BAND_CENTER
- Data/NiFeOOH/slab/CONTCAR
- Data/NiFeOOH/slab/INCAR
- Data/NiFeWOOH-FeNi-active_Fe/
- Data/NiFeWOOH-FeNi-active_Fe/H2O/
- Data/NiFeWOOH-FeNi-active_Fe/H2O/bader.pqr
- Data/NiFeWOOH-FeNi-active_Fe/H2O/CONTCAR
- Data/NiFeWOOH-FeNi-active_Fe/H2O/INCAR
- Data/NiFeWOOH-FeNi-active_Fe/O/
- Data/NiFeWOOH-FeNi-active_Fe/O/bader.pqr
- Data/NiFeWOOH-FeNi-active_Fe/O/CONTCAR
- Data/NiFeWOOH-FeNi-active_Fe/O/INCAR
- Data/NiFeWOOH-FeNi-active_Fe/OH/
- Data/NiFeWOOH-FeNi-active_Fe/OH/bader.pqr
- Data/NiFeWOOH-FeNi-active_Fe/OH/CONTCAR
- Data/NiFeWOOH-FeNi-active_Fe/OH/INCAR
- Data/NiFeWOOH-FeNi-active_Fe/OO/
- Data/NiFeWOOH-FeNi-active_Fe/OO/bader.pqr
- Data/NiFeWOOH-FeNi-active_Fe/OO/CONTCAR
- Data/NiFeWOOH-FeNi-active_Fe/OO/INCAR
- Data/NiFeWOOH-FeNi-active_Fe/OOH/
- Data/NiFeWOOH-FeNi-active_Fe/OOH/bader.pqr
- Data/NiFeWOOH-FeNi-active_Fe/OOH/CONTCAR
- Data/NiFeWOOH-FeNi-active_Fe/OOH/INCAR
- Data/NiFeWOOH-FeNi-active_Fe/slab/
- Data/NiFeWOOH-FeNi-active_Fe/slab/bader.pqr
- Data/NiFeWOOH-FeNi-active_Fe/slab/BAND_CENTER
- Data/NiFeWOOH-FeNi-active_Fe/slab/CONTCAR
- Data/NiFeWOOH-FeNi-active_Fe/slab/INCAR
- Data/NiFeWOOH-FeNi-active_Ni/
- Data/NiFeWOOH-FeNi-active_Ni/H2O/
- Data/NiFeWOOH-FeNi-active_Ni/H2O/bader.pqr
- Data/NiFeWOOH-FeNi-active_Ni/H2O/CONTCAR
- Data/NiFeWOOH-FeNi-active_Ni/H2O/INCAR
- Data/NiFeWOOH-FeNi-active_Ni/O/
- Data/NiFeWOOH-FeNi-active_Ni/O/bader.pqr
- Data/NiFeWOOH-FeNi-active_Ni/O/CONTCAR
- Data/NiFeWOOH-FeNi-active_Ni/O/INCAR
- Data/NiFeWOOH-FeNi-active_Ni/OH/
- Data/NiFeWOOH-FeNi-active_Ni/OH/bader.pqr
- Data/NiFeWOOH-FeNi-active_Ni/OH/CONTCAR
- Data/NiFeWOOH-FeNi-active_Ni/OH/INCAR
- Data/NiFeWOOH-FeNi-active_Ni/OO/
- Data/NiFeWOOH-FeNi-active_Ni/OO/bader.pqr
- Data/NiFeWOOH-FeNi-active_Ni/OO/CONTCAR
- Data/NiFeWOOH-FeNi-active_Ni/OO/INCAR
- Data/NiFeWOOH-FeNi-active_Ni/OOH/
- Data/NiFeWOOH-FeNi-active_Ni/OOH/bader.pqr
- Data/NiFeWOOH-FeNi-active_Ni/OOH/CONTCAR
- Data/NiFeWOOH-FeNi-active_Ni/OOH/INCAR
- Data/NiFeWOOH-FeNi-active_Ni/slab/
- Data/NiFeWOOH-FeNi-active_Ni/slab/bader.pqr
- Data/NiFeWOOH-FeNi-active_Ni/slab/BAND_CENTER
- Data/NiFeWOOH-FeNi-active_Ni/slab/CONTCAR
- Data/NiFeWOOH-FeNi-active_Ni/slab/INCAR
- Data/NiFeWOOH-WFe-active_Fe/
- Data/NiFeWOOH-WFe-active_Fe/H2O/
- Data/NiFeWOOH-WFe-active_Fe/H2O/bader.pqr
- Data/NiFeWOOH-WFe-active_Fe/H2O/CONTCAR
- Data/NiFeWOOH-WFe-active_Fe/H2O/INCAR
- Data/NiFeWOOH-WFe-active_Fe/O/
- Data/NiFeWOOH-WFe-active_Fe/O/bader.pqr
- Data/NiFeWOOH-WFe-active_Fe/O/CONTCAR
- Data/NiFeWOOH-WFe-active_Fe/O/INCAR
- Data/NiFeWOOH-WFe-active_Fe/OH/
- Data/NiFeWOOH-WFe-active_Fe/OH/bader.pqr
- Data/NiFeWOOH-WFe-active_Fe/OH/CONTCAR
- Data/NiFeWOOH-WFe-active_Fe/OH/INCAR
- Data/NiFeWOOH-WFe-active_Fe/OO/
- Data/NiFeWOOH-WFe-active_Fe/OO/bader.pqr
- Data/NiFeWOOH-WFe-active_Fe/OO/CONTCAR
- Data/NiFeWOOH-WFe-active_Fe/OO/INCAR
- Data/NiFeWOOH-WFe-active_Fe/OOH/
- Data/NiFeWOOH-WFe-active_Fe/OOH/bader.pqr
- Data/NiFeWOOH-WFe-active_Fe/OOH/CONTCAR
- Data/NiFeWOOH-WFe-active_Fe/OOH/INCAR
- Data/NiFeWOOH-WFe-active_Fe/slab/
- Data/NiFeWOOH-WFe-active_Fe/slab/bader.pqr
- Data/NiFeWOOH-WFe-active_Fe/slab/BAND_CENTER
- Data/NiFeWOOH-WFe-active_Fe/slab/CONTCAR
- Data/NiFeWOOH-WFe-active_Fe/slab/INCAR
- Data/NiFeWOOH-WFe-active_W/
- Data/NiFeWOOH-WFe-active_W/H2O/
- Data/NiFeWOOH-WFe-active_W/H2O/bader.pqr
- Data/NiFeWOOH-WFe-active_W/H2O/CONTCAR
- Data/NiFeWOOH-WFe-active_W/H2O/INCAR
- Data/NiFeWOOH-WFe-active_W/O/
- Data/NiFeWOOH-WFe-active_W/O/bader.pqr
- Data/NiFeWOOH-WFe-active_W/O/CONTCAR
- Data/NiFeWOOH-WFe-active_W/O/INCAR
- Data/NiFeWOOH-WFe-active_W/OH/
- Data/NiFeWOOH-WFe-active_W/OH/bader.pqr
- Data/NiFeWOOH-WFe-active_W/OH/CONTCAR
- Data/NiFeWOOH-WFe-active_W/OH/INCAR
- Data/NiFeWOOH-WFe-active_W/OO/
- Data/NiFeWOOH-WFe-active_W/OO/bader.pqr
- Data/NiFeWOOH-WFe-active_W/OO/CONTCAR
- Data/NiFeWOOH-WFe-active_W/OO/INCAR
- Data/NiFeWOOH-WFe-active_W/OOH/
- Data/NiFeWOOH-WFe-active_W/OOH/bader.pqr
- Data/NiFeWOOH-WFe-active_W/OOH/CONTCAR
- Data/NiFeWOOH-WFe-active_W/OOH/INCAR
- Data/NiFeWOOH-WFe-active_W/slab/
- Data/NiFeWOOH-WFe-active_W/slab/bader.pqr
- Data/NiFeWOOH-WFe-active_W/slab/BAND_CENTER
- Data/NiFeWOOH-WFe-active_W/slab/CONTCAR
- Data/NiFeWOOH-WFe-active_W/slab/INCAR
