# Supplementary material for: Toward Efficient Hydrogen Production: Impact of Solid Solution of Tungsten on Nickel–Iron Hydroxide OER Catalysts
Source: ACS Catal. 2026 Feb 6;16(5):4449–62. doi: 10.1021/acscatal.5c07061 (PMC12976961; doi:10.1021/acscatal.5c07061)
Supplement: Supplementary file 2 [file cs5c07061_si_004.zip › Data/Bader and magnetization data.xlsx]

## Sheet: Sheet1
1	NiFeWOOH-FeNi/Slab	Elements	Bader Charge	Magnetization		NiFeWOOH-FeNi/H2O	Elements	Bader Charge	Magnetization		NiFeWOOH-FeNi/OH	Elements	Bader Charge	Magnetization		NiFeWOOH-FeNi/O	Elements	Bader Charge	Magnetization		NiFeWOOH-FeNi/OOH	Elements	Bader Charge	Magnetization		NiFeWOOH-FeNi/OO	Elements	Bader Charge	Magnetization	2	NiFeWOOH-WFe/Slab	Elements	Bader Charge	Magnetization		NiFeWOOH-WFe/H2O	Elements	Bader Charge	Magnetization		NiFeWOOH-WFe/OH	Elements	Bader Charge	Magnetization		NiFeWOOH-WFe/O	Elements	Bader Charge	Magnetization
	1	H	-0.64531900	0.005		1	H	-0.61530800	0.005		1	H	-0.61441000	-0.004		1	H	-0.60365100	0.004		1	H	-0.62819800	0.003		1	H	-0.62417300	0.004		1	H	-0.62737800	0.003		1	H	-0.62003500	0		1	H	-0.61550700	0.002		1	H	-0.63592300	0.002
	2	H	-0.63948300	0.002		2	H	-0.64948700	0.001		2	H	-0.64108400	0.001		2	H	-0.65148000	0.002		2	H	-0.64419100	0.002		2	H	-0.64998100	0.002		2	H	-0.63135900	0.006		2	H	-0.63194400	0.005		2	H	-0.65482400	0.006		2	H	-0.63481400	0.007
	3	H	-0.64767500	0.003		3	H	-0.65190300	0.001		3	H	-0.65561900	0		3	H	-0.64773000	0.003		3	H	-0.64376000	0.003		3	H	-0.64105200	0.003		3	H	-0.64497900	0.005		3	H	-0.63854800	0.004		3	H	-0.64137700	0.004		3	H	-0.64472100	0.004
	4	H	-0.63530900	0.002		4	H	-0.64971800	0.002		4	H	-0.64826700	0.002		4	H	-0.64027000	0.002		4	H	-0.62294300	0.001		4	H	-0.63792800	0.002		4	H	-0.63053500	0.002		4	H	-0.63680300	0.001		4	H	-0.64330300	0.001		4	H	-0.64943200	0.002
	5	H	-0.63477700	0.002		5	H	-0.62995300	0.002		5	H	-0.63127400	0.002		5	H	-0.61316700	0.002		5	H	-0.61355200	0.002		5	H	-0.61403500	0.002		5	H	-0.62632900	0.002		5	H	-0.62193200	0.002		5	H	-0.60661500	0.002		5	H	-0.64107500	0.002
	6	H	-0.61563000	0.008		6	H	-0.60470100	0.006		6	H	-0.62705200	-0.005		6	H	-0.63157100	0.002		6	H	-0.60314900	0		6	H	-0.62976300	0.008		6	H	-0.64161700	0.005		6	H	-0.63418800	0.004		6	H	-0.62745100	0.004		6	H	-0.64418500	0.007
	7	H	-0.63279500	0.005		7	H	-0.65244900	0.001		7	H	-0.63953000	0.002		7	H	-0.65430800	0.005		7	H	-0.64663800	0.001		7	H	-0.63841700	0.005		7	H	-0.65046100	0.004		7	H	-0.64781300	0.004		7	H	-0.64322500	0.001		7	H	-0.63350500	0.004
	8	H	-0.63224800	0.004		8	H	-0.63787400	0.001		8	H	-0.63585700	0.002		8	H	-0.64619500	0.004		8	H	-0.63854900	0.001		8	H	-0.64508700	0.004		8	H	-0.63943700	0.005		8	H	-0.63305900	0.002		8	H	-0.64812100	0.002		8	H	-0.63972900	0.004
	9	H	-0.64867300	0.004		9	H	-0.65518200	0		9	H	-0.65335100	0.001		9	H	-0.65357800	0.004		9	H	-0.64810200	0.003		9	H	-0.64347300	0.004		9	H	-0.65542100	0.004		9	H	-0.64945900	0.004		9	H	-0.65136800	0.003		9	H	-0.66059300	0.004
	10	H	-0.62709500	0.001		10	H	-0.63883100	0.001		10	H	-0.64095500	0.001		10	H	-0.61766700	0.001		10	H	-0.63841100	0.001		10	H	-0.63032300	0.001		10	H	-0.63768400	0.001		10	H	-0.63855000	0.001		10	H	-0.63777900	0.001		10	H	-0.64131100	0.001
	11	O	0.95884400	0.057		11	H	-0.65351800	0		11	H	-0.59239300	-0.003		11	H	-0.62524800	0.002		11	H	-0.61355500	0.002		11	H	-0.62596600	0		11	O	1.05779100	0.143		11	H	-0.64783300	0		11	H	-0.61244900	0		11	H	-0.65988300	0.001
	12	O	1.01490000	0.074		12	H	-0.61077700	0		12	H	-0.63992800	0		12	H	-0.62367400	0.001		12	H	-0.64410900	0		12	H	-0.59813800	0		12	O	1.01363000	0.073		12	H	-0.64001300	0		12	H	-0.63391300	0		12	H	-0.62633300	0.002
	13	O	1.02826700	0.056		13	H	-0.66264600	0		13	H	-0.59980200	0		13	O	0.98691400	0.029		13	H	-0.63486000	0		13	O	0.95928200	0.054		13	O	1.20300600	0.122		13	H	-0.64084100	0		13	H	-0.62375800	0.001		13	O	0.95934700	0.001
	14	O	1.14195200	0.159		14	H	-0.66111800	0		14	O	0.95734300	-0.014		14	O	1.01561400	0.073		14	O	0.97110000	0.001		14	O	1.01544100	0.073		14	O	1.15872500	0.156		14	H	-0.61192300	0		14	O	0.98873400	0.078		14	O	1.01435700	0.074
	15	O	1.06939600	0.073		15	O	0.99193100	0.048		15	O	1.01791300	0.073		15	O	1.02173000	0.046		15	O	1.01232200	0.074		15	O	1.06457700	0.055		15	O	1.07201600	0.074		15	O	1.09880900	0.164		15	O	1.01616500	0.073		15	O	1.06350400	0.001
	16	O	1.21668300	0.108		16	O	1.01721300	0.073		16	O	1.01654000	0.051		16	O	1.14317800	0.162		16	O	1.07038400	0.045		16	O	1.14793500	0.154		16	O	1.06251900	0.145		16	O	1.01849400	0.073		16	O	1.18468500	0.114		16	O	1.14911500	0.153
	17	O	1.19329700	0.097		17	O	1.06700200	0.056		17	O	1.08868800	0.044		17	O	1.06775800	0.073		17	O	1.10701600	0.03		17	O	1.06767300	0.073		17	O	1.18595900	0.097		17	O	1.18809200	-0.06		17	O	1.08992700	0.034		17	O	1.06834700	0.073
	18	O	1.05299300	0.04		18	O	1.09995200	0.036		18	O	1.07359900	0.067		18	O	1.07587200	0.039		18	O	1.07709300	0.065		18	O	1.17819100	0.085		18	O	1.05421900	0.041		18	O	1.15562300	0.149		18	O	1.07208600	0.065		18	O	1.05698800	0.099
	19	O	1.21898600	0.078		19	O	1.07103100	0.065		19	O	1.09052400	0		19	O	1.19671500	0.098		19	O	1.15242800	0.042		19	O	1.19699100	0.097		19	O	1.18779500	0.176		19	O	1.07230500	0.073		19	O	0.98403700	0.009		19	O	1.20443300	0.097
	20	O	1.25124100	0.121		20	O	1.19544800	0.113		20	O	1.20803000	0.098		20	O	1.05509500	0.04		20	O	1.18027300	0.096		20	O	1.05278400	0.041		20	O	1.21792900	0.162		20	O	1.07690600	0.11		20	O	1.19954700	0.096		20	O	1.05323400	0.04
	21	O	1.09907300	0.073		21	O	1.20718700	0.098		21	O	1.05432500	0.04		21	O	1.23654800	0.076		21	O	1.05202000	0.041		21	O	1.21750200	0.071		21	O	1.09672500	0.071		21	O	1.19247300	0.097		21	O	1.05478700	0.04		21	O	1.17237200	0.197
	22	O	1.03600900	0.071		22	O	1.05367800	0.04		22	O	1.20130100	0.066		22	O	1.24418000	0.115		22	O	1.22442200	0.068		22	O	1.24417500	0.121		22	O	1.05429300	0.072		22	O	1.05634600	0.041		22	O	1.21397200	0.146		22	O	1.16692200	0.097
	23	O	1.05644600	0.32		23	O	1.22003000	0.069		23	O	1.19857000	0.043		23	O	1.09813700	0.074		23	O	1.19815500	0.019		23	O	1.09909400	0.073		23	O	1.04898300	0.14		23	O	1.18782900	0.098		23	O	1.15194300	0.031		23	O	1.09978000	0.069
	24	O	1.04627900	0.063		24	O	1.19331800	0.026		24	O	1.10137400	0.07		24	O	1.05364800	0.073		24	O	1.10139400	0.07		24	O	1.04995300	0.072		24	O	1.04433500	0.063		24	O	1.19533200	0.15		24	O	1.10002400	0.067		24	O	1.04958300	0.07
	25	O	1.08071100	0.106		25	O	1.10103800	0.071		25	O	1.03663000	0.07		25	O	0.87955700	0.076		25	O	1.03772000	0.065		25	O	1.00291000	0.216		25	O	1.22244800	0.147		25	O	1.09717600	0.071		25	O	1.03229000	0.065		25	O	0.97453200	0.024
	26	O	1.19721200	0.149		26	O	1.05032400	0.068		26	O	0.90216800	0.006		26	O	1.04626700	0.063		26	O	0.95338600	0.119		26	O	1.04642500	0.063		26	O	1.21989600	0.145		26	O	1.05718100	0.074		26	O	1.01846800	0.095		26	O	1.04424700	0.064
	27	O	1.09982600	0.076		27	O	1.08736000	0.292		27	O	1.04520800	0.062		27	O	1.07824000	0.105		27	O	1.04618300	0.064		27	O	1.09286000	0.109		27	O	1.10368900	0.078		27	O	1.09970400	0.092		27	O	1.04461800	0.062		27	O	1.17899300	0.213
	28	O	1.16349400	0.184		28	O	1.04763900	0.062		28	O	1.04809300	0.046		28	O	1.21855400	0.154		28	O	1.06915800	0.076		28	O	1.20029400	0.15		28	O	1.06808200	0.142		28	O	1.04691600	0.062		28	O	1.16268600	0.055		28	O	1.19575000	0.146
	29	O	1.04918900	0.063		29	O	1.04773200	0.02		29	O	1.15576800	0.062		29	O	1.10411900	0.076		29	O	1.15518600	0.027		29	O	1.10418100	0.076		29	O	1.04732500	0.062		29	O	1.20508200	0.07		29	O	1.14744300	0.023		29	O	1.10618700	0.074
	30	O	1.18893900	0.031		30	O	1.16479700	0.054		30	O	1.10672500	0.071		30	O	1.05027800	0.007		30	O	1.10571200	0.072		30	O	1.16084800	0.201		30	O	1.18218000	0.031		30	O	1.21945600	0.143		30	O	1.10646000	0.072		30	O	1.06782900	0.112
	31	O	1.14300900	0.143		31	O	1.10359200	0.073		31	O	1.12861100	-0.068		31	O	1.05063700	0.062		31	O	1.05099300	-0.023		31	O	1.03437100	0.062		31	O	1.02785200	0.056		31	O	1.10457700	0.077		31	O	0.99797900	0.013		31	O	1.03906000	0.063
	32	O	1.19897300	0.147		32	O	1.17864200	0.175		32	O	1.04079000	0.062		32	O	1.16875100	0.031		32	O	1.03676000	0.061		32	O	1.16909200	0.031		32	O	1.20547600	0.163		32	O	1.07724400	0.086		32	O	1.04286700	0.06		32	O	1.19544800	0.031
	33	O	1.23922800	0.118		33	O	1.03422400	0.06		33	O	1.18705600	0.031		33	O	1.05107400	0.04		33	O	1.16903200	0.03		33	O	1.11772900	0.117		33	O	1.24591500	0.116		33	O	1.04650100	0.061		33	O	1.16284200	0.031		33	O	0.91586400	-0.185
	34	O	1.19302000	0.088		34	O	1.18647800	0.031		34	O	1.10046400	0.008		34	O	1.21048600	0.145		34	O	1.07386500	0.031		34	O	1.20926900	0.145		34	O	1.20229500	0.087		34	O	1.18037800	0.031		34	O	1.08541900	0.059		34	O	1.15878600	0.096
	35	NI	-1.23675000	1.777		35	O	1.11820600	0.112		35	O	1.15126200	0.063		35	O	1.23471800	0.121		35	O	1.14484200	0.022		35	O	1.22857400	0.116		35	NI	-1.23552800	1.778		35	O	1.03718500	-0.035		35	O	1.14378900	0.019		35	O	1.25625300	0.104
	36	NI	-1.23212100	1.763		36	O	1.15315000	0.044		36	O	1.18567600	0.052		36	O	1.16830700	0.088		36	O	1.24074700	0.099		36	O	1.19056900	0.088		36	NI	-1.24224300	1.784		36	O	1.20220200	0.087		36	O	1.22198800	0.056		36	O	1.18878700	0.088
	37	NI	-1.25905200	1.772		37	O	1.19688200	0.025		37	O	1.19222200	0.087		37	O	0.61517400	0.29		37	O	1.18571300	0.087		37	O	0.03017700	-0.732		37	NI	-1.22556500	1.763		37	O	1.24056000	0.115		37	O	1.18123700	0.086		37	O	0.90630900	-0.012
	38	NI	-1.22819300	1.777		38	O	1.20208200	0.086		38	O	1.06586400	-0.063		38	O	1.17348300	0.038		38	O	0.48527300	-0.146		38	O	0.15105300	-0.607		38	NI	-1.25838100	1.772		38	O	1.19845400	0.087		38	O	1.16136000	0.011		38	O	1.20894300	0.048
	39	NI	-1.23598700	1.772		39	O	1.20568900	0.025		39	O	1.17794000	0.027		39	NI	-1.24746900	1.777		39	O	0.36393200	-0.207		39	O	1.14589900	0.026		39	NI	-1.23098200	1.778		39	O	1.23279700	0.028		39	O	1.18959900	0.053		39	NI	-1.29494400	1.188
	40	NI	-1.22479100	1.763		40	O	1.26790600	0.046		40	NI	-1.23564400	1.761		40	NI	-1.21401500	1.762		40	O	1.20679900	0.028		40	NI	-1.23740000	1.778		40	NI	-1.23616300	1.773		40	O	1.20171700	0.002		40	NI	-1.25201700	1.762		40	NI	-1.24997000	1.777
	41	NI	-1.24176200	1.792		41	NI	-1.23984200	1.776		41	NI	-1.21444600	1.763		41	NI	-1.25796200	1.771		41	NI	-1.25206300	1.776		41	NI	-1.22558000	1.763		41	NI	-1.22725200	1.762		41	NI	-1.20090100	0.013		41	NI	-1.24809100	1.783		41	NI	-1.20666900	1.762
	42	FE	-1.66952300	4.153		42	NI	-1.22695400	1.762		42	NI	-1.25796900	1.771		42	NI	-1.25111800	1.756		42	NI	-1.21504000	1.762		42	NI	-1.25719500	1.771		42	FE	-1.78963500	4.27		42	NI	-1.23430500	1.785		42	NI	-1.21155700	1.761		42	NI	-1.25751900	1.772
	43	FE	-1.77197500	4.252		43	NI	-1.25570100	1.771		43	NI	-1.22644200	1.748		43	NI	-1.22726000	1.771		43	NI	-1.25935300	1.772		43	NI	-1.22998000	1.772		43	FE	-1.70790700	4.165		43	NI	-1.22191100	1.763		43	NI	-1.25770600	1.771		43	NI	-1.29749400	1.187
	44	W	-2.84987900	0.06		44	NI	-1.22450400	1.774		44	NI	-1.23143300	1.768		44	NI	-1.22475600	1.763		44	NI	-1.23417400	1.764		44	NI	-1.23258600	1.772		44	W	-2.79610700	0.017		44	NI	-1.25503400	1.771		44	NI	-1.23994100	1.773		44	NI	-1.23565300	1.77
	45	W	-2.86162200	0.051		45	NI	-1.23850900	1.771		45	NI	-1.22333900	1.761		45	NI	-1.27254000	1.802		45	NI	-1.23212200	1.77		45	NI	-1.22229800	1.763		45	W	-2.88358900	0.05		45	NI	-1.23928200	-1.762		45	NI	-1.24146200	1.768		45	NI	-1.22634400	1.763
	46	W	-2.79158300	0.016		46	NI	-1.22010600	1.761		46	NI	-1.25480700	1.758		46	FE	-1.65798400	2.563		46	NI	-1.22617600	1.762		46	NI	-1.25294200	1.789		46	W	-2.78863700	0.016		46	NI	-1.23600000	1.772		46	NI	-1.22487500	1.761		46	FE	-1.77860000	4.262
						47	NI	-1.22238600	1.782		47	FE	-1.71308700	-3.484		47	FE	-1.77814100	4.248		47	NI	-1.23861700	1.787		47	FE	-1.68361500	3.997							47	NI	-1.22567500	1.762		47	FE	-1.59231800	2.796		47	FE	-1.75535400	4.21
						48	FE	-1.69530900	4.183		48	FE	-1.47999100	-1.031		48	W	-2.85591700	0.048		48	FE	-1.53623400	2.414		48	FE	-1.77081600	4.255							48	FE	-1.78917300	4.267		48	FE	-1.73399500	3.875		48	W	-2.84261700	0.038
						49	FE	-1.48106800	1.067		49	W	-2.85385400	0.033		49	W	-2.88319500	0.051		49	FE	-1.57429000	2.927		49	W	-2.85817400	0.061							49	FE	-1.72580200	4.186		49	W	-2.89094400	0.059		49	W	-2.88447300	0.051
						50	W	-2.85681700	0.054		50	W	-2.86398500	0.041		50	W	-2.79350500	0.016		50	W	-2.85525800	0.046		50	W	-2.87871000	0.051							50	W	-2.82408200	0.019		50	W	-2.86549300	0.049		50	W	-2.78133200	0.016
						51	W	-2.87576700	0.04		51	W	-2.78579700	0.016							51	W	-2.88102100	0.048		51	W	-2.77828400	0.016							51	W	-2.88247300	0.049		51	W	-2.78470500	0.016
						52	W	-2.77970200	0.016												52	W	-2.77586000	0.016												52	W	-2.78970000	0.016
