# Supplementary material for: Toward Efficient Hydrogen Production: Impact of Solid Solution of Tungsten on Nickel–Iron Hydroxide OER Catalysts
Source: ACS Catal. 2026 Feb 6;16(5):4449–62. doi: 10.1021/acscatal.5c07061 (PMC12976961; doi:10.1021/acscatal.5c07061)
Supplement: Supplementary file 2 [file cs5c07061_si_004.zip › Data/NiFeOOH/H2O/bader.pqr]

Generated by vaspkit
HETATM    1  H   MOL A   1       2.537   3.682  20.428  -0.63299600   0.3700     H
HETATM    2  H   MOL A   1       3.868   5.223  22.989  -0.63927000   0.3700     H
HETATM    3  H   MOL A   1       0.945   0.977  24.191  -0.63789900   0.3700     H
HETATM    4  H   MOL A   1       2.302   2.744  26.186  -0.63509800   0.3700     H
HETATM    5  H   MOL A   1       4.003   3.957   1.645  -0.63258800   0.3700     H
HETATM    6  H   MOL A   1       5.248   3.674  20.372  -0.65565400   0.3700     H
HETATM    7  H   MOL A   1       6.866   5.237  22.952  -0.62198100   0.3700     H
HETATM    8  H   MOL A   1       3.974   0.974  24.200  -0.64003700   0.3700     H
HETATM    9  H   MOL A   1       5.307   2.744  26.178  -0.63418800   0.3700     H
HETATM   10  H   MOL A   1       6.922   3.958   1.646  -0.63142100   0.3700     H
HETATM   11  H   MOL A   1       4.365   4.529  17.934  -0.61973000   0.3700     H
HETATM   12  H   MOL A   1       4.815   5.783  17.169  -0.61984500   0.3700     H
HETATM   13  H   MOL A   1       1.960   5.563  17.428  -0.62783300   0.3700     H
HETATM   14  H   MOL A   1       5.800   0.759  17.708  -0.59414900   0.3700     H
HETATM   15  O   MOL A   1       1.003   0.902  19.875   0.85087700   0.8200     O
HETATM   16  O   MOL A   1       0.967   0.749   2.057   0.73073800   0.8200     O
HETATM   17  O   MOL A   1       2.409   2.533  21.571   0.83272700   0.8200     O
HETATM   18  O   MOL A   1       3.875   4.428  23.613   1.11402000   0.8200     O
HETATM   19  O   MOL A   1       2.551   6.087  25.447   0.82944600   0.8200     O
HETATM   20  O   MOL A   1       2.512   4.525  19.854   1.10174100   0.8200     O
HETATM   21  O   MOL A   1       2.487   1.500   0.110   0.82529000   0.8200     O
HETATM   22  O   MOL A   1       0.951   3.164   2.251   1.03028100   0.8200     O
HETATM   23  O   MOL A   1       2.392   0.138  21.877   0.84991000   0.8200     O
HETATM   24  O   MOL A   1       0.888   1.733  23.522   1.06244300   0.8200     O
HETATM   25  O   MOL A   1       2.315   3.525  25.541   1.09746000   0.8200     O
HETATM   26  O   MOL A   1       3.985   5.292   0.362   0.77092400   0.8200     O
HETATM   27  O   MOL A   1       3.791   0.881  19.880   0.83041000   0.8200     O
HETATM   28  O   MOL A   1       4.020   0.749   2.057   0.74883900   0.8200     O
HETATM   29  O   MOL A   1       5.376   2.500  21.521   0.81649300   0.8200     O
HETATM   30  O   MOL A   1       6.864   4.444  23.592   1.09873600   0.8200     O
HETATM   31  O   MOL A   1       5.540   6.091  25.445   0.83419900   0.8200     O
HETATM   32  O   MOL A   1       5.270   4.499  19.784   1.15033400   0.8200     O
HETATM   33  O   MOL A   1       5.478   1.504   0.096   0.81762000   0.8200     O
HETATM   34  O   MOL A   1       3.996   3.163   2.251   1.03231800   0.8200     O
HETATM   35  O   MOL A   1       5.384   0.137  21.809   0.84175500   0.8200     O
HETATM   36  O   MOL A   1       3.902   1.729  23.528   1.07231100   0.8200     O
HETATM   37  O   MOL A   1       5.314   3.530  25.537   1.09090300   0.8200     O
HETATM   38  O   MOL A   1       6.968   5.290   0.355   0.76631700   0.8200     O
HETATM   39  O   MOL A   1       4.009   5.338  17.500   1.20209800   0.8200     O
HETATM   40  O   MOL A   1       7.073   5.985  17.640   1.16190500   0.8200     O
HETATM   41 NI   MOL A   1       6.881   5.740  19.855  -1.24367000   1.2860    NI
HETATM   42 NI   MOL A   1       0.905   1.325  21.679  -1.29960900   1.2860    NI
HETATM   43 NI   MOL A   1       2.387   3.084  23.537  -1.25029700   1.2860    NI
HETATM   44 NI   MOL A   1       3.915   4.820  25.507  -1.29836200   1.2860    NI
HETATM   45 NI   MOL A   1       1.001   0.325   0.239  -1.29328800   1.2860    NI
HETATM   46 NI   MOL A   1       2.480   1.986   2.034  -1.25373100   1.2860    NI
HETATM   47 NI   MOL A   1       3.888   1.316  21.688  -1.29671200   1.2860    NI
HETATM   48 NI   MOL A   1       5.379   3.089  23.522  -1.25830400   1.2860    NI
HETATM   49 NI   MOL A   1       6.903   4.823  25.496  -1.29226800   1.2860    NI
HETATM   50 NI   MOL A   1       3.997   0.327   0.237  -1.29313500   1.2860    NI
HETATM   51 NI   MOL A   1       5.468   1.980   2.028  -1.27905300   1.2860    NI
HETATM   52 FE   MOL A   1       3.884   5.821  19.940  -1.70737100   1.3020    FE
END
