# Supplementary material for: Toward Efficient Hydrogen Production: Impact of Solid Solution of Tungsten on Nickel–Iron Hydroxide OER Catalysts
Source: ACS Catal. 2026 Feb 6;16(5):4449–62. doi: 10.1021/acscatal.5c07061 (PMC12976961; doi:10.1021/acscatal.5c07061)
Supplement: Supplementary file 2 [file cs5c07061_si_004.zip › Data/NiFeOOH/H2O/CONTCAR]

NiFe                                    
   1.00000000000000     
     5.9784002304000001    0.0000000000000000    0.0000000000000000
     1.4945932141000000    6.1742788343999999    0.0000000000000000
     0.0000000000000000    0.0000000000000000   27.0132007598999984
   H    O    Ni   Fe
    14    26    11     1
Direct
  0.2753359807322937  0.5964175783697456  0.7562077974343211
  0.4355329715574001  0.8459884215260658  0.8510160267116689
  0.1184970950502517  0.1582491643820134  0.8955234503370164
  0.2739728456491122  0.4443508563682030  0.9693640723010191
  0.5093585594069197  0.6409087903655788  0.0609093516742618
  0.7291105924562018  0.5950091929882149  0.7541413175046117
  0.9364707306457518  0.8482399762365844  0.8496529520321303
  0.6253021412043012  0.1577484517652934  0.8958713317519056
  0.7765478139676674  0.4443842759988570  0.9690696415905791
  0.9975050852731115  0.6410883531004288  0.0609441382165130
  0.5467976313265837  0.7335014251574705  0.6638962217310436
  0.5711983110354808  0.9366613096360723  0.6355608490933449
  0.1025394732445832  0.9010534120065969  0.6451732225457789
  0.9394947214206155  0.1229647352973942  0.6555314729699901
  0.1312556359093122  0.1460642488912356  0.7357565277533240
  0.1314166733172470  0.1212815590006855  0.0761368824047111
  0.3003060205653654  0.4102780790713965  0.7985202106443765
  0.4689192102401663  0.7171441531857141  0.8741150370584236
  0.1803271554956538  0.9858275843019300  0.9420192538823500
  0.2369850450220810  0.7328820149952548  0.7349884119541841
  0.3552372026271726  0.2429429674952885  0.0040837660770947
  0.0309499646554841  0.5124917513677687  0.0833413026379901
  0.3945848681290727  0.0223896493859641  0.8098715933952221
  0.0783709360194322  0.2807380561500210  0.8707420270593218
  0.2444750474214388  0.5709496794540314  0.9455076916189569
  0.4522195046467772  0.8571074850246418  0.0133951395677769
  0.5984949988427672  0.1427383513576359  0.7359528141968568
  0.6421106631867488  0.1212350074305846  0.0761635487672336
  0.7980461897299662  0.4048286365455809  0.7966832771300076
  0.9681080770027819  0.7198002956095948  0.8733364898852969
  0.6800403509758013  0.9865411952141869  0.9419398595186834
  0.6992723818130173  0.7286856386689564  0.7323697859003175
  0.8554432286021694  0.2436462914617721  0.0035470748674555
  0.5402556112985835  0.5123536589665107  0.0833181667539478
  0.8950752619347568  0.0222235827620665  0.8073506317934616
  0.5826221616378149  0.2799591933761079  0.8709716683091813
  0.7459284706530909  0.5717097228430035  0.9453387465337215
  0.9513821438748593  0.8567283920224185  0.0131261132008120
  0.4544773897999121  0.8646008560953078  0.6478359104868119
  0.9408182069724091  0.9693027410735411  0.6530107403534089
  0.9185083497683166  0.9295885249622700  0.7350191492723681
  0.0977599110142648  0.2145806730465054  0.8025207904487601
  0.2744186141108642  0.4994533139227073  0.8713095868588496
  0.4597435898578510  0.7806679425272947  0.9442239990417818
  0.1542178304501647  0.0526431535182894  0.0088551476835619
  0.3344152982691710  0.3216298370779569  0.0753137937604009
  0.5970887724311424  0.2132150442871605  0.8028514703586822
  0.7747159052380468  0.5003335253043701  0.8707766826113925
  0.9593851556257391  0.7811310879448499  0.9438510014723462
  0.6553752464589024  0.0529841048746178  0.0087906900848012
  0.8344302250737101  0.3207416856786054  0.0750700919719094
  0.4140347153576940  0.9427142889056412  0.7381730847900769
 
  0.00000000E+00  0.00000000E+00  0.00000000E+00
  0.00000000E+00  0.00000000E+00  0.00000000E+00
  0.00000000E+00  0.00000000E+00  0.00000000E+00
  0.00000000E+00  0.00000000E+00  0.00000000E+00
  0.00000000E+00  0.00000000E+00  0.00000000E+00
  0.00000000E+00  0.00000000E+00  0.00000000E+00
  0.00000000E+00  0.00000000E+00  0.00000000E+00
  0.00000000E+00  0.00000000E+00  0.00000000E+00
  0.00000000E+00  0.00000000E+00  0.00000000E+00
  0.00000000E+00  0.00000000E+00  0.00000000E+00
  0.00000000E+00  0.00000000E+00  0.00000000E+00
  0.00000000E+00  0.00000000E+00  0.00000000E+00
  0.00000000E+00  0.00000000E+00  0.00000000E+00
  0.00000000E+00  0.00000000E+00  0.00000000E+00
  0.00000000E+00  0.00000000E+00  0.00000000E+00
  0.00000000E+00  0.00000000E+00  0.00000000E+00
  0.00000000E+00  0.00000000E+00  0.00000000E+00
  0.00000000E+00  0.00000000E+00  0.00000000E+00
  0.00000000E+00  0.00000000E+00  0.00000000E+00
  0.00000000E+00  0.00000000E+00  0.00000000E+00
  0.00000000E+00  0.00000000E+00  0.00000000E+00
  0.00000000E+00  0.00000000E+00  0.00000000E+00
  0.00000000E+00  0.00000000E+00  0.00000000E+00
  0.00000000E+00  0.00000000E+00  0.00000000E+00
  0.00000000E+00  0.00000000E+00  0.00000000E+00
  0.00000000E+00  0.00000000E+00  0.00000000E+00
  0.00000000E+00  0.00000000E+00  0.00000000E+00
  0.00000000E+00  0.00000000E+00  0.00000000E+00
  0.00000000E+00  0.00000000E+00  0.00000000E+00
  0.00000000E+00  0.00000000E+00  0.00000000E+00
  0.00000000E+00  0.00000000E+00  0.00000000E+00
  0.00000000E+00  0.00000000E+00  0.00000000E+00
  0.00000000E+00  0.00000000E+00  0.00000000E+00
  0.00000000E+00  0.00000000E+00  0.00000000E+00
  0.00000000E+00  0.00000000E+00  0.00000000E+00
  0.00000000E+00  0.00000000E+00  0.00000000E+00
  0.00000000E+00  0.00000000E+00  0.00000000E+00
  0.00000000E+00  0.00000000E+00  0.00000000E+00
  0.00000000E+00  0.00000000E+00  0.00000000E+00
  0.00000000E+00  0.00000000E+00  0.00000000E+00
  0.00000000E+00  0.00000000E+00  0.00000000E+00
  0.00000000E+00  0.00000000E+00  0.00000000E+00
  0.00000000E+00  0.00000000E+00  0.00000000E+00
  0.00000000E+00  0.00000000E+00  0.00000000E+00
  0.00000000E+00  0.00000000E+00  0.00000000E+00
  0.00000000E+00  0.00000000E+00  0.00000000E+00
  0.00000000E+00  0.00000000E+00  0.00000000E+00
  0.00000000E+00  0.00000000E+00  0.00000000E+00
  0.00000000E+00  0.00000000E+00  0.00000000E+00
  0.00000000E+00  0.00000000E+00  0.00000000E+00
  0.00000000E+00  0.00000000E+00  0.00000000E+00
  0.00000000E+00  0.00000000E+00  0.00000000E+00
