# Supplementary material for: Toward Efficient Hydrogen Production: Impact of Solid Solution of Tungsten on Nickel–Iron Hydroxide OER Catalysts
Source: ACS Catal. 2026 Feb 6;16(5):4449–62. doi: 10.1021/acscatal.5c07061 (PMC12976961; doi:10.1021/acscatal.5c07061)
Supplement: Supplementary file 2 [file cs5c07061_si_004.zip › Data/NiFeOOH/O/bader.pqr]

Generated by vaspkit
HETATM    1  H   MOL A   1       2.414   3.855  20.522  -0.64391400   0.3700     H
HETATM    2  H   MOL A   1       3.873   5.174  22.948  -0.62336500   0.3700     H
HETATM    3  H   MOL A   1       0.968   0.958  24.237  -0.64228100   0.3700     H
HETATM    4  H   MOL A   1       2.330   2.726  26.201  -0.62822600   0.3700     H
HETATM    5  H   MOL A   1       4.010   3.944   1.674  -0.62380200   0.3700     H
HETATM    6  H   MOL A   1       5.278   3.832  20.592  -0.62732300   0.3700     H
HETATM    7  H   MOL A   1       6.869   5.213  22.983  -0.64025400   0.3700     H
HETATM    8  H   MOL A   1       3.950   0.948  24.247  -0.63417600   0.3700     H
HETATM    9  H   MOL A   1       5.304   2.724  26.201  -0.63030400   0.3700     H
HETATM   10  H   MOL A   1       0.959   3.938   1.666  -0.62226200   0.3700     H
HETATM   11  H   MOL A   1       5.708   5.710  17.651  -0.64035800   0.3700     H
HETATM   12  H   MOL A   1       7.074   4.924  17.473  -0.61825900   0.3700     H
HETATM   13  O   MOL A   1       0.926   0.932  19.916   0.70958400   0.8200     O
HETATM   14  O   MOL A   1       0.975   0.734   2.079   0.72928600   0.8200     O
HETATM   15  O   MOL A   1       2.401   2.513  21.592   0.81863900   0.8200     O
HETATM   16  O   MOL A   1       3.881   4.406  23.604   1.10290900   0.8200     O
HETATM   17  O   MOL A   1       2.564   6.068  25.472   0.83106500   0.8200     O
HETATM   18  O   MOL A   1       2.389   4.605  19.841   1.01544100   0.8200     O
HETATM   19  O   MOL A   1       2.496   1.483   0.135   0.82516000   0.8200     O
HETATM   20  O   MOL A   1       0.963   3.147   2.274   1.02238500   0.8200     O
HETATM   21  O   MOL A   1       2.382   0.095  21.777   0.84385800   0.8200     O
HETATM   22  O   MOL A   1       0.904   1.710  23.562   1.08183400   0.8200     O
HETATM   23  O   MOL A   1       2.336   3.509  25.557   1.08801100   0.8200     O
HETATM   24  O   MOL A   1       3.990   5.276   0.397   0.77240000   0.8200     O
HETATM   25  O   MOL A   1       3.873   0.919  19.933   0.68521100   0.8200     O
HETATM   26  O   MOL A   1       4.025   0.733   2.080   0.74093300   0.8200     O
HETATM   27  O   MOL A   1       5.374   2.498  21.600   0.81128400   0.8200     O
HETATM   28  O   MOL A   1       6.871   4.420  23.622   1.10976400   0.8200     O
HETATM   29  O   MOL A   1       5.533   6.067  25.471   0.83509400   0.8200     O
HETATM   30  O   MOL A   1       5.312   4.582  19.911   1.02283000   0.8200     O
HETATM   31  O   MOL A   1       5.483   1.486   0.118   0.82229400   0.8200     O
HETATM   32  O   MOL A   1       4.004   3.146   2.276   1.02107200   0.8200     O
HETATM   33  O   MOL A   1       5.385   0.124  21.842   0.83465900   0.8200     O
HETATM   34  O   MOL A   1       3.884   1.700  23.569   1.07472100   0.8200     O
HETATM   35  O   MOL A   1       5.313   3.510  25.559   1.08843700   0.8200     O
HETATM   36  O   MOL A   1       6.975   5.269   0.372   0.76308600   0.8200     O
HETATM   37  O   MOL A   1       3.953   5.906  18.134   0.53818800   0.8200     O
HETATM   38  O   MOL A   1       6.691   5.761  17.792   1.16024100   0.8200     O
HETATM   39 NI   MOL A   1       6.855   5.815  19.861  -1.31661500   1.2860    NI
HETATM   40 NI   MOL A   1       0.897   1.299  21.708  -1.30340100   1.2860    NI
HETATM   41 NI   MOL A   1       2.393   3.060  23.558  -1.24974600   1.2860    NI
HETATM   42 NI   MOL A   1       3.922   4.800  25.524  -1.30143600   1.2860    NI
HETATM   43 NI   MOL A   1       1.010   0.308   0.264  -1.29512200   1.2860    NI
HETATM   44 NI   MOL A   1       2.489   1.969   2.061  -1.25851700   1.2860    NI
HETATM   45 NI   MOL A   1       3.891   1.295  21.723  -1.30574500   1.2860    NI
HETATM   46 NI   MOL A   1       5.381   3.055  23.563  -1.25349400   1.2860    NI
HETATM   47 NI   MOL A   1       6.910   4.805  25.520  -1.29820800   1.2860    NI
HETATM   48 NI   MOL A   1       4.000   0.308   0.264  -1.29630400   1.2860    NI
HETATM   49 NI   MOL A   1       5.477   1.964   2.052  -1.28199100   1.2860    NI
HETATM   50 FE   MOL A   1       3.875   5.876  19.787  -1.64061900   1.3020    FE
END
