# Supplementary material for: Toward Efficient Hydrogen Production: Impact of Solid Solution of Tungsten on Nickel–Iron Hydroxide OER Catalysts
Source: ACS Catal. 2026 Feb 6;16(5):4449–62. doi: 10.1021/acscatal.5c07061 (PMC12976961; doi:10.1021/acscatal.5c07061)
Supplement: Supplementary file 2 [file cs5c07061_si_004.zip › Data/NiFeOOH/O/CONTCAR]

NiFe                                    
   1.00000000000000     
     5.9784002304000001    0.0000000000000000    0.0000000000000000
     1.4945932141000000    6.1742788343999999    0.0000000000000000
     0.0000000000000000    0.0000000000000000   27.0132007598999984
   H    O    Ni   Fe
    12    26    11     1
Direct
  0.2476551303604637  0.6244209831509338  0.7596854509960735
  0.4384252193820970  0.8379310684432113  0.8495218525590218
  0.1230668121420777  0.1552039653252351  0.8972244648956220
  0.2794258922123731  0.4414476455596770  0.9699258950900855
  0.5110575265530244  0.6387067152862471  0.0619671037903231
  0.7277082450577907  0.6206482601011629  0.7622808540282620
  0.9378825950006942  0.8442649489525209  0.8508133486469731
  0.6222942751070875  0.1535431143582002  0.8976082399680507
  0.7769028497686890  0.4412395283034982  0.9699408668572360
  0.0009954292989960  0.6378826345908806  0.0616805693468692
  0.7236177961131389  0.9247986749377688  0.6534038666235489
  0.9839225874426560  0.7974869020455415  0.6468260797596770
  0.1171775326153934  0.1509512819007242  0.7372842714302905
  0.1333777169670753  0.1188730645102467  0.0769707908273389
  0.2998851849794164  0.4069355055937010  0.7993170193869972
  0.4707766933562922  0.7136239033247875  0.8737968654085932
  0.1832318620159228  0.9827663626723790  0.9429448042692741
  0.2132201218915597  0.7457618010671752  0.7344799674257203
  0.3573676316378993  0.2402269037337561  0.0050009355780389
  0.0337498475047724  0.5096527695927975  0.0841801821889518
  0.3945418988524878  0.0153259843048374  0.8061506689865894
  0.0820500645074489  0.2769280378556118  0.8722395403419299
  0.2487138635060617  0.5683502919585592  0.9460798880719139
  0.4537114739095216  0.8545394884233062  0.0147051449050082
  0.6105348235464518  0.1488557228115894  0.7378816792654845
  0.6436577155580991  0.1186625534037518  0.0770019159708824
  0.7976772613469052  0.4046608557055578  0.7996209295764629
  0.9703629856000120  0.7158221416334172  0.8744753080493481
  0.6798832892586759  0.9826247195894382  0.9429209362669155
  0.7030752799288820  0.7420835297651749  0.7371013442902168
  0.8569603195527407  0.2406624007673202  0.0043578168432958
  0.5423753386733310  0.5095808152977099  0.0842568986885723
  0.8957225136840847  0.0201595904338774  0.8085757324530078
  0.5809080657921797  0.2752652147165975  0.8725046317954366
  0.7465605070189980  0.5684858769147922  0.9461520236949568
  0.9533375546757412  0.8533377745659152  0.0137675082442996
  0.4220093182233100  0.9565801297345260  0.6712858224678868
  0.8858662929549155  0.9329910510406165  0.6586414273467227
  0.9111602840305864  0.9417746380749747  0.7352464902929654
  0.0973778673387571  0.2103811984927972  0.8036071344950315
  0.2763511497312265  0.4955545407769293  0.8721051872428802
  0.4615909949739105  0.7774334361183293  0.9448527568181575
  0.1564425127017302  0.0498724024738664  0.0097646315251509
  0.3366348309892970  0.3189371940726460  0.0763070265346641
  0.5984162039068082  0.2096897112732847  0.8041697808714829
  0.7764217194471570  0.4947733983251936  0.8722814390933777
  0.9613318613654798  0.7782525331637729  0.9447374046918853
  0.6565445334367226  0.0498545537850106  0.0097713188783857
  0.8366256343681400  0.3181645146163419  0.0759461021868617
  0.4102797267129361  0.9517336254537909  0.7325085600332457
 
  0.00000000E+00  0.00000000E+00  0.00000000E+00
  0.00000000E+00  0.00000000E+00  0.00000000E+00
  0.00000000E+00  0.00000000E+00  0.00000000E+00
  0.00000000E+00  0.00000000E+00  0.00000000E+00
  0.00000000E+00  0.00000000E+00  0.00000000E+00
  0.00000000E+00  0.00000000E+00  0.00000000E+00
  0.00000000E+00  0.00000000E+00  0.00000000E+00
  0.00000000E+00  0.00000000E+00  0.00000000E+00
  0.00000000E+00  0.00000000E+00  0.00000000E+00
  0.00000000E+00  0.00000000E+00  0.00000000E+00
  0.00000000E+00  0.00000000E+00  0.00000000E+00
  0.00000000E+00  0.00000000E+00  0.00000000E+00
  0.00000000E+00  0.00000000E+00  0.00000000E+00
  0.00000000E+00  0.00000000E+00  0.00000000E+00
  0.00000000E+00  0.00000000E+00  0.00000000E+00
  0.00000000E+00  0.00000000E+00  0.00000000E+00
  0.00000000E+00  0.00000000E+00  0.00000000E+00
  0.00000000E+00  0.00000000E+00  0.00000000E+00
  0.00000000E+00  0.00000000E+00  0.00000000E+00
  0.00000000E+00  0.00000000E+00  0.00000000E+00
  0.00000000E+00  0.00000000E+00  0.00000000E+00
  0.00000000E+00  0.00000000E+00  0.00000000E+00
  0.00000000E+00  0.00000000E+00  0.00000000E+00
  0.00000000E+00  0.00000000E+00  0.00000000E+00
  0.00000000E+00  0.00000000E+00  0.00000000E+00
  0.00000000E+00  0.00000000E+00  0.00000000E+00
  0.00000000E+00  0.00000000E+00  0.00000000E+00
  0.00000000E+00  0.00000000E+00  0.00000000E+00
  0.00000000E+00  0.00000000E+00  0.00000000E+00
  0.00000000E+00  0.00000000E+00  0.00000000E+00
  0.00000000E+00  0.00000000E+00  0.00000000E+00
  0.00000000E+00  0.00000000E+00  0.00000000E+00
  0.00000000E+00  0.00000000E+00  0.00000000E+00
  0.00000000E+00  0.00000000E+00  0.00000000E+00
  0.00000000E+00  0.00000000E+00  0.00000000E+00
  0.00000000E+00  0.00000000E+00  0.00000000E+00
  0.00000000E+00  0.00000000E+00  0.00000000E+00
  0.00000000E+00  0.00000000E+00  0.00000000E+00
  0.00000000E+00  0.00000000E+00  0.00000000E+00
  0.00000000E+00  0.00000000E+00  0.00000000E+00
  0.00000000E+00  0.00000000E+00  0.00000000E+00
  0.00000000E+00  0.00000000E+00  0.00000000E+00
  0.00000000E+00  0.00000000E+00  0.00000000E+00
  0.00000000E+00  0.00000000E+00  0.00000000E+00
  0.00000000E+00  0.00000000E+00  0.00000000E+00
  0.00000000E+00  0.00000000E+00  0.00000000E+00
  0.00000000E+00  0.00000000E+00  0.00000000E+00
  0.00000000E+00  0.00000000E+00  0.00000000E+00
  0.00000000E+00  0.00000000E+00  0.00000000E+00
  0.00000000E+00  0.00000000E+00  0.00000000E+00
