# Supplementary material for: Toward Efficient Hydrogen Production: Impact of Solid Solution of Tungsten on Nickel–Iron Hydroxide OER Catalysts
Source: ACS Catal. 2026 Feb 6;16(5):4449–62. doi: 10.1021/acscatal.5c07061 (PMC12976961; doi:10.1021/acscatal.5c07061)
Supplement: Supplementary file 2 [file cs5c07061_si_004.zip › Data/NiFeOOH/OH/bader.pqr]

Generated by vaspkit
HETATM    1  H   MOL A   1       2.458   3.780  20.492  -0.61988700   0.3700     H
HETATM    2  H   MOL A   1       3.890   5.151  22.952  -0.63235400   0.3700     H
HETATM    3  H   MOL A   1       0.986   0.948  24.242  -0.63674900   0.3700     H
HETATM    4  H   MOL A   1       2.326   2.716  26.207  -0.64867500   0.3700     H
HETATM    5  H   MOL A   1       3.914   3.916   1.693  -0.61768300   0.3700     H
HETATM    6  H   MOL A   1       5.512   3.754  20.555  -0.63710500   0.3700     H
HETATM    7  H   MOL A   1       6.866   5.213  23.020  -0.63853900   0.3700     H
HETATM    8  H   MOL A   1       3.950   0.936  24.235  -0.63692800   0.3700     H
HETATM    9  H   MOL A   1       5.292   2.708  26.220  -0.64503200   0.3700     H
HETATM   10  H   MOL A   1       1.002   3.911   1.688  -0.61929200   0.3700     H
HETATM   11  H   MOL A   1       5.882   5.778  17.560  -0.62876600   0.3700     H
HETATM   12  H   MOL A   1       6.819   4.562  17.778  -0.60225700   0.3700     H
HETATM   13  H   MOL A   1       3.124   5.936  17.606  -0.63587300   0.3700     H
HETATM   14  O   MOL A   1       0.803   0.935  19.910   0.76019100   0.8200     O
HETATM   15  O   MOL A   1       1.017   0.706   2.095   0.74494600   0.8200     O
HETATM   16  O   MOL A   1       2.407   2.517  21.574   0.83219200   0.8200     O
HETATM   17  O   MOL A   1       3.885   4.402  23.613   1.11962700   0.8200     O
HETATM   18  O   MOL A   1       2.550   6.060  25.483   0.83726400   0.8200     O
HETATM   19  O   MOL A   1       2.449   4.597  19.886   1.04539100   0.8200     O
HETATM   20  O   MOL A   1       2.479   1.470   0.136   0.81873700   0.8200     O
HETATM   21  O   MOL A   1       0.995   3.120   2.296   1.02137000   0.8200     O
HETATM   22  O   MOL A   1       2.407   0.100  21.717   0.81489500   0.8200     O
HETATM   23  O   MOL A   1       0.925   1.697  23.564   1.08010200   0.8200     O
HETATM   24  O   MOL A   1       2.332   3.500  25.565   1.11008400   0.8200     O
HETATM   25  O   MOL A   1       3.969   5.256   0.397   0.76534700   0.8200     O
HETATM   26  O   MOL A   1       3.949   0.924  19.919   0.74385500   0.8200     O
HETATM   27  O   MOL A   1       3.941   0.706   2.095   0.72294900   0.8200     O
HETATM   28  O   MOL A   1       5.397   2.503  21.621   0.79471300   0.8200     O
HETATM   29  O   MOL A   1       6.869   4.417  23.646   1.11055500   0.8200     O
HETATM   30  O   MOL A   1       5.529   6.052  25.485   0.83720700   0.8200     O
HETATM   31  O   MOL A   1       5.489   4.567  19.958   1.07780200   0.8200     O
HETATM   32  O   MOL A   1       5.464   1.464   0.149   0.82787000   0.8200     O
HETATM   33  O   MOL A   1       3.924   3.121   2.296   1.01536400   0.8200     O
HETATM   34  O   MOL A   1       5.396   0.136  21.877   0.81521500   0.8200     O
HETATM   35  O   MOL A   1       3.882   1.689  23.563   1.08806700   0.8200     O
HETATM   36  O   MOL A   1       5.305   3.491  25.576   1.10985900   0.8200     O
HETATM   37  O   MOL A   1       6.965   5.253   0.393   0.77318400   0.8200     O
HETATM   38  O   MOL A   1       4.027   5.943  17.988   1.03962000   0.8200     O
HETATM   39  O   MOL A   1       6.823   5.539  17.760   1.14996400   0.8200     O
HETATM   40 NI   MOL A   1       6.917   5.802  19.927  -1.29281700   1.2860    NI
HETATM   41 NI   MOL A   1       0.886   1.314  21.703  -1.29556800   1.2860    NI
HETATM   42 NI   MOL A   1       2.394   3.058  23.559  -1.24713000   1.2860    NI
HETATM   43 NI   MOL A   1       3.913   4.790  25.532  -1.30957900   1.2860    NI
HETATM   44 NI   MOL A   1       1.000   0.292   0.276  -1.30011700   1.2860    NI
HETATM   45 NI   MOL A   1       2.465   1.936   2.071  -1.27880600   1.2860    NI
HETATM   46 NI   MOL A   1       3.917   1.312  21.712  -1.29440100   1.2860    NI
HETATM   47 NI   MOL A   1       5.388   3.046  23.585  -1.25212500   1.2860    NI
HETATM   48 NI   MOL A   1       6.904   4.793  25.539  -1.30521700   1.2860    NI
HETATM   49 NI   MOL A   1       3.978   0.288   0.278  -1.29633900   1.2860    NI
HETATM   50 NI   MOL A   1       5.455   1.944   2.077  -1.24881000   1.2860    NI
HETATM   51 FE   MOL A   1       3.937   5.874  19.816  -1.76400000   1.3020    FE
END
