# Supplementary material for: Toward Efficient Hydrogen Production: Impact of Solid Solution of Tungsten on Nickel–Iron Hydroxide OER Catalysts
Source: ACS Catal. 2026 Feb 6;16(5):4449–62. doi: 10.1021/acscatal.5c07061 (PMC12976961; doi:10.1021/acscatal.5c07061)
Supplement: Supplementary file 2 [file cs5c07061_si_004.zip › Data/NiFeOOH/OH/CONTCAR]

NiFe                                    
   1.00000000000000     
     5.9784002304000001    0.0000000000000000    0.0000000000000000
     1.4945932141000000    6.1742788343999999    0.0000000000000000
     0.0000000000000000    0.0000000000000000   27.0132007598999984
   H    O    Ni   Fe
    13    26    11     1
Direct
  0.2581673530429356  0.6122236177855953  0.7585766945278181
  0.4421089430059979  0.8342613426513452  0.8496585743311229
  0.1264775306985371  0.1534855516237528  0.8974027912285436
  0.2790958263026937  0.4398584477752436  0.9701492689668356
  0.4961105510193136  0.6341997641505870  0.0626858273673676
  0.7700517784873071  0.6080641789666572  0.7609154551895756
  0.9374688935365256  0.8442559947164057  0.8521759525282420
  0.6228398331099925  0.1515976677779776  0.8971430216196126
  0.7754508814896042  0.4386276352024510  0.9706540514143214
  0.0092782427326199  0.6334633132106759  0.0624866501797712
  0.7499920389178030  0.9358222571089172  0.6500410022203980
  0.9559576561310195  0.7388864579160526  0.6581327669219306
  0.2822557024068288  0.9613627232590005  0.6517548833053013
  0.0964900697756121  0.1514494233241237  0.7370542686066202
  0.1416166950431830  0.1142943649266570  0.0775459471491473
  0.3006321778277581  0.4076629368839093  0.7986625810629846
  0.4715906529065137  0.7129738639549075  0.8741128878705027
  0.1811888911395982  0.9814323743749895  0.9433415117214423
  0.2234676598542009  0.7445747493198169  0.7361656525393983
  0.3550696465093566  0.2381473654386923  0.0050530861609417
  0.0400210602396101  0.5053260159827460  0.0849839165668129
  0.3986151646485609  0.0162213929233630  0.8039465540469592
  0.0859646514169512  0.2748629963983973  0.8723009015566277
  0.2483824678126680  0.5669334122348033  0.9463905168615554
  0.4510770867829734  0.8512383081998038  0.0146927435289683
  0.6230511276877166  0.1496787261000208  0.7373622103421198
  0.6306634884029592  0.1142706548231729  0.0775443489654251
  0.8014091535302796  0.4053757902428714  0.8003980297346729
  0.9702080867553207  0.7153449901268232  0.8753636522329060
  0.6797055747159746  0.9802646779038042  0.9434418249041627
  0.7332421444074839  0.7397136824036963  0.7388295771820950
  0.8547299487320146  0.2371779331995043  0.0055122873013289
  0.5299308110326209  0.5054081143024121  0.0850052238745533
  0.8970824779209181  0.0220764378925296  0.8098677543829425
  0.5809676058854549  0.2735386939678577  0.8722725571696799
  0.7459125536927544  0.5654777096054744  0.9468039512287021
  0.9523153260597326  0.8507565542355024  0.0145341343771364
  0.4329666356416908  0.9625982657370287  0.6658868230269093
  0.9170621638915293  0.8970633664628238  0.6574395457165849
  0.9220235907678926  0.9397106571405160  0.7376590680436763
  0.0950453225307584  0.2127679236665898  0.8034303004225904
  0.2766945049933653  0.4952948320566435  0.8721203591867521
  0.4605159212783434  0.7758274941730221  0.9451571327082746
  0.1553751885741264  0.0472595831046760  0.0102171780509792
  0.3339758679125637  0.3135930965754170  0.0766688586431741
  0.6020139754827483  0.2124882455917358  0.8037615453401017
  0.7779084469316757  0.4932768368884268  0.8730823693257150
  0.9607382348239710  0.7762330332221055  0.9454352891901010
  0.6537411371313553  0.0466863733579004  0.0102830526895445
  0.8336718405787238  0.3148113897910036  0.0768881702125768
  0.4206659047998684  0.9513827383215201  0.7335742242744843
 
  0.00000000E+00  0.00000000E+00  0.00000000E+00
  0.00000000E+00  0.00000000E+00  0.00000000E+00
  0.00000000E+00  0.00000000E+00  0.00000000E+00
  0.00000000E+00  0.00000000E+00  0.00000000E+00
  0.00000000E+00  0.00000000E+00  0.00000000E+00
  0.00000000E+00  0.00000000E+00  0.00000000E+00
  0.00000000E+00  0.00000000E+00  0.00000000E+00
  0.00000000E+00  0.00000000E+00  0.00000000E+00
  0.00000000E+00  0.00000000E+00  0.00000000E+00
  0.00000000E+00  0.00000000E+00  0.00000000E+00
  0.00000000E+00  0.00000000E+00  0.00000000E+00
  0.00000000E+00  0.00000000E+00  0.00000000E+00
  0.00000000E+00  0.00000000E+00  0.00000000E+00
  0.00000000E+00  0.00000000E+00  0.00000000E+00
  0.00000000E+00  0.00000000E+00  0.00000000E+00
  0.00000000E+00  0.00000000E+00  0.00000000E+00
  0.00000000E+00  0.00000000E+00  0.00000000E+00
  0.00000000E+00  0.00000000E+00  0.00000000E+00
  0.00000000E+00  0.00000000E+00  0.00000000E+00
  0.00000000E+00  0.00000000E+00  0.00000000E+00
  0.00000000E+00  0.00000000E+00  0.00000000E+00
  0.00000000E+00  0.00000000E+00  0.00000000E+00
  0.00000000E+00  0.00000000E+00  0.00000000E+00
  0.00000000E+00  0.00000000E+00  0.00000000E+00
  0.00000000E+00  0.00000000E+00  0.00000000E+00
  0.00000000E+00  0.00000000E+00  0.00000000E+00
  0.00000000E+00  0.00000000E+00  0.00000000E+00
  0.00000000E+00  0.00000000E+00  0.00000000E+00
  0.00000000E+00  0.00000000E+00  0.00000000E+00
  0.00000000E+00  0.00000000E+00  0.00000000E+00
  0.00000000E+00  0.00000000E+00  0.00000000E+00
  0.00000000E+00  0.00000000E+00  0.00000000E+00
  0.00000000E+00  0.00000000E+00  0.00000000E+00
  0.00000000E+00  0.00000000E+00  0.00000000E+00
  0.00000000E+00  0.00000000E+00  0.00000000E+00
  0.00000000E+00  0.00000000E+00  0.00000000E+00
  0.00000000E+00  0.00000000E+00  0.00000000E+00
  0.00000000E+00  0.00000000E+00  0.00000000E+00
  0.00000000E+00  0.00000000E+00  0.00000000E+00
  0.00000000E+00  0.00000000E+00  0.00000000E+00
  0.00000000E+00  0.00000000E+00  0.00000000E+00
  0.00000000E+00  0.00000000E+00  0.00000000E+00
  0.00000000E+00  0.00000000E+00  0.00000000E+00
  0.00000000E+00  0.00000000E+00  0.00000000E+00
  0.00000000E+00  0.00000000E+00  0.00000000E+00
  0.00000000E+00  0.00000000E+00  0.00000000E+00
  0.00000000E+00  0.00000000E+00  0.00000000E+00
  0.00000000E+00  0.00000000E+00  0.00000000E+00
  0.00000000E+00  0.00000000E+00  0.00000000E+00
  0.00000000E+00  0.00000000E+00  0.00000000E+00
  0.00000000E+00  0.00000000E+00  0.00000000E+00
