# Supplementary material for: Toward Efficient Hydrogen Production: Impact of Solid Solution of Tungsten on Nickel–Iron Hydroxide OER Catalysts
Source: ACS Catal. 2026 Feb 6;16(5):4449–62. doi: 10.1021/acscatal.5c07061 (PMC12976961; doi:10.1021/acscatal.5c07061)
Supplement: Supplementary file 2 [file cs5c07061_si_004.zip › Data/NiFeOOH/OO/bader.pqr]

Generated by vaspkit
HETATM    1  H   MOL A   1       2.596   3.780  20.463  -0.63790300   0.3700     H
HETATM    2  H   MOL A   1       3.911   5.281  22.992  -0.64355900   0.3700     H
HETATM    3  H   MOL A   1       0.990   1.053  24.224  -0.64481400   0.3700     H
HETATM    4  H   MOL A   1       2.350   2.815  26.204  -0.64384900   0.3700     H
HETATM    5  H   MOL A   1       4.046   4.019   1.658  -0.62878600   0.3700     H
HETATM    6  H   MOL A   1       5.258   3.772  20.426  -0.65253200   0.3700     H
HETATM    7  H   MOL A   1       6.909   5.311  22.973  -0.62638700   0.3700     H
HETATM    8  H   MOL A   1       4.020   1.041  24.227  -0.63964400   0.3700     H
HETATM    9  H   MOL A   1       5.346   2.813  26.195  -0.64976300   0.3700     H
HETATM   10  H   MOL A   1       0.985   4.018   1.658  -0.63389300   0.3700     H
HETATM   11  H   MOL A   1       6.089   6.174  17.454  -0.62945000   0.3700     H
HETATM   12  H   MOL A   1       6.834   4.811  17.523  -0.61785500   0.3700     H
HETATM   13  O   MOL A   1       1.050   0.992  19.908   0.80015400   0.8200     O
HETATM   14  O   MOL A   1       1.006   0.813   2.074   0.74261100   0.8200     O
HETATM   15  O   MOL A   1       2.454   2.617  21.599   0.83256400   0.8200     O
HETATM   16  O   MOL A   1       3.918   4.497  23.625   1.11229500   0.8200     O
HETATM   17  O   MOL A   1       2.595   6.158  25.464   0.83206500   0.8200     O
HETATM   18  O   MOL A   1       2.564   4.625  19.894   1.07457400   0.8200     O
HETATM   19  O   MOL A   1       2.527   1.567   0.128   0.82828300   0.8200     O
HETATM   20  O   MOL A   1       0.991   3.228   2.267   1.03495400   0.8200     O
HETATM   21  O   MOL A   1       2.433   0.211  21.870   0.82979900   0.8200     O
HETATM   22  O   MOL A   1       0.935   1.809  23.553   1.07992300   0.8200     O
HETATM   23  O   MOL A   1       2.361   3.598  25.562   1.10986600   0.8200     O
HETATM   24  O   MOL A   1       4.024   5.360   0.382   0.76969600   0.8200     O
HETATM   25  O   MOL A   1       3.827   0.983  19.905   0.80053900   0.8200     O
HETATM   26  O   MOL A   1       4.060   0.813   2.074   0.73463400   0.8200     O
HETATM   27  O   MOL A   1       5.416   2.578  21.553   0.80692100   0.8200     O
HETATM   28  O   MOL A   1       6.906   4.519  23.612   1.10042100   0.8200     O
HETATM   29  O   MOL A   1       5.578   6.160  25.461   0.83581000   0.8200     O
HETATM   30  O   MOL A   1       5.307   4.635  19.901   1.11018500   0.8200     O
HETATM   31  O   MOL A   1       5.518   1.571   0.113   0.82077700   0.8200     O
HETATM   32  O   MOL A   1       4.038   3.228   2.266   1.02714000   0.8200     O
HETATM   33  O   MOL A   1       5.432   0.225  21.830   0.83608900   0.8200     O
HETATM   34  O   MOL A   1       3.942   1.796  23.555   1.07103400   0.8200     O
HETATM   35  O   MOL A   1       5.354   3.600  25.556   1.11109500   0.8200     O
HETATM   36  O   MOL A   1       7.008   5.356   0.367   0.76775900   0.8200     O
HETATM   37  O   MOL A   1       3.672   5.056  17.033   0.01971600   0.8200     O
HETATM   38  O   MOL A   1       4.004   6.043  17.736   0.16021800   0.8200     O
HETATM   39  O   MOL A   1       6.923   5.756  17.744   1.16940900   0.8200     O
HETATM   40 NI   MOL A   1       6.929   5.849  19.870  -1.26809500   1.2860    NI
HETATM   41 NI   MOL A   1       0.948   1.408  21.704  -1.29910500   1.2860    NI
HETATM   42 NI   MOL A   1       2.430   3.156  23.560  -1.24715600   1.2860    NI
HETATM   43 NI   MOL A   1       3.957   4.891  25.524  -1.30415000   1.2860    NI
HETATM   44 NI   MOL A   1       1.042   0.393   0.256  -1.29631200   1.2860    NI
HETATM   45 NI   MOL A   1       2.521   2.050   2.053  -1.26592500   1.2860    NI
HETATM   46 NI   MOL A   1       3.932   1.398  21.710  -1.30210300   1.2860    NI
HETATM   47 NI   MOL A   1       5.422   3.159  23.549  -1.24848900   1.2860    NI
HETATM   48 NI   MOL A   1       6.945   4.894  25.514  -1.30236700   1.2860    NI
HETATM   49 NI   MOL A   1       4.037   0.394   0.255  -1.29456700   1.2860    NI
HETATM   50 NI   MOL A   1       5.509   2.044   2.046  -1.26935900   1.2860    NI
HETATM   51 FE   MOL A   1       3.925   5.910  19.953  -1.70059100   1.3020    FE
END
