# Supplementary material for: Toward Efficient Hydrogen Production: Impact of Solid Solution of Tungsten on Nickel–Iron Hydroxide OER Catalysts
Source: ACS Catal. 2026 Feb 6;16(5):4449–62. doi: 10.1021/acscatal.5c07061 (PMC12976961; doi:10.1021/acscatal.5c07061)
Supplement: Supplementary file 2 [file cs5c07061_si_004.zip › Data/NiFeOOH/OO/CONTCAR]

NiFe                                    
   1.00000000000000     
     5.9784002304000001    0.0000000000000000    0.0000000000000000
     1.4945932141000000    6.1742788343999999    0.0000000000000000
     0.0000000000000000    0.0000000000000000   27.0132007598999984
   H    O    Ni   Fe
    12    27    11     1
Direct
  0.2811944155295834  0.6121700380979007  0.7575295653867045
  0.4403529079278741  0.8552534572438901  0.8511257829129022
  0.1229403828956492  0.1704674854065971  0.8967591057250530
  0.2790946561726884  0.4558845939075908  0.9700543010203191
  0.5140610475735201  0.6509970376856486  0.0613715206568415
  0.7267853360094136  0.6109008747092304  0.7561619516723610
  0.9406175674874788  0.8602130141381963  0.8504187562729300
  0.6301981595873301  0.1685990715737162  0.8968657392872714
  0.7802917753066723  0.4555682329745494  0.9697087504408088
  0.0019948170388986  0.6508260849141578  0.0613868395144053
  0.7685036896527748  0.9999684217890348  0.6461421413381103
  0.9483902505898172  0.7791578724040633  0.6486783308044295
  0.1354813841051481  0.1606401652732430  0.7369824673921528
  0.1353846475003238  0.1317289786229310  0.0767598988546965
  0.3044633426945822  0.4238434680565391  0.7995607460666463
  0.4732826428507906  0.7283574512115294  0.8745846233702324
  0.1846715613740599  0.9974300115675803  0.9426362743892298
  0.2415553732723481  0.7490197830302634  0.7364700785603588
  0.3593061412987240  0.2538607587055779  0.0047505371312226
  0.0351408835810005  0.5227973400783483  0.0839297713133362
  0.3984234078149029  0.0341809556178063  0.8095904178688400
  0.0831000719752026  0.2929471870317286  0.8718997770989105
  0.2491500496607273  0.5828078606148281  0.9462851692663037
  0.4561393708676249  0.8681191817338885  0.0141312680469952
  0.6003974490141317  0.1592417624015496  0.7368553291675966
  0.6461649880017504  0.1317090059783439  0.0767876682565785
  0.8016230346476547  0.4174698005306254  0.7978621196878990
  0.9721162558689400  0.7318935956513926  0.8740869546392815
  0.6835162186190544  0.9977560371533301  0.9425499026165340
  0.7000150498717801  0.7506787389784790  0.7366955870975715
  0.8593491134503353  0.2544556173210211  0.0041696829543554
  0.5448176327952936  0.5227670382163225  0.0838850428577373
  0.8995053409781804  0.0363952885697714  0.8081240935535519
  0.5866099439657404  0.2909295147011903  0.8719640331208467
  0.7497201307175416  0.5831028084585554  0.9460486953049596
  0.9553558857339652  0.8674093000300473  0.0136030209046467
  0.4095457440969170  0.8189230493706674  0.6305361881984481
  0.4250029259854884  0.9786565699589289  0.6565621741850833
  0.9249175244774008  0.9323054400153978  0.6568584431462767
  0.9222408700992304  0.9473523665962773  0.7355767880484052
  0.1015599389207367  0.2280063131963601  0.8034633404564886
  0.2787316817515730  0.5111682902569115  0.8721830559158406
  0.4638714440667684  0.7920875291286862  0.9448604795172173
  0.1583352356840777  0.0636058881472223  0.0094886988516905
  0.3386192920695734  0.3320479893353081  0.0760009175986482
  0.6011838855853213  0.2263631787084961  0.8036824121371069
  0.7790323503789267  0.5116727042120317  0.8717644714437185
  0.9634870064933736  0.7927071588824859  0.9445009578711847
  0.6592479089143595  0.0638059121520769  0.0094326055106038
  0.8387702548821494  0.3310395633147962  0.0757238213695999
  0.4172620121626096  0.9572445853449025  0.7386336151970738
 
  0.00000000E+00  0.00000000E+00  0.00000000E+00
  0.00000000E+00  0.00000000E+00  0.00000000E+00
  0.00000000E+00  0.00000000E+00  0.00000000E+00
  0.00000000E+00  0.00000000E+00  0.00000000E+00
  0.00000000E+00  0.00000000E+00  0.00000000E+00
  0.00000000E+00  0.00000000E+00  0.00000000E+00
  0.00000000E+00  0.00000000E+00  0.00000000E+00
  0.00000000E+00  0.00000000E+00  0.00000000E+00
  0.00000000E+00  0.00000000E+00  0.00000000E+00
  0.00000000E+00  0.00000000E+00  0.00000000E+00
  0.00000000E+00  0.00000000E+00  0.00000000E+00
  0.00000000E+00  0.00000000E+00  0.00000000E+00
  0.00000000E+00  0.00000000E+00  0.00000000E+00
  0.00000000E+00  0.00000000E+00  0.00000000E+00
  0.00000000E+00  0.00000000E+00  0.00000000E+00
  0.00000000E+00  0.00000000E+00  0.00000000E+00
  0.00000000E+00  0.00000000E+00  0.00000000E+00
  0.00000000E+00  0.00000000E+00  0.00000000E+00
  0.00000000E+00  0.00000000E+00  0.00000000E+00
  0.00000000E+00  0.00000000E+00  0.00000000E+00
  0.00000000E+00  0.00000000E+00  0.00000000E+00
  0.00000000E+00  0.00000000E+00  0.00000000E+00
  0.00000000E+00  0.00000000E+00  0.00000000E+00
  0.00000000E+00  0.00000000E+00  0.00000000E+00
  0.00000000E+00  0.00000000E+00  0.00000000E+00
  0.00000000E+00  0.00000000E+00  0.00000000E+00
  0.00000000E+00  0.00000000E+00  0.00000000E+00
  0.00000000E+00  0.00000000E+00  0.00000000E+00
  0.00000000E+00  0.00000000E+00  0.00000000E+00
  0.00000000E+00  0.00000000E+00  0.00000000E+00
  0.00000000E+00  0.00000000E+00  0.00000000E+00
  0.00000000E+00  0.00000000E+00  0.00000000E+00
  0.00000000E+00  0.00000000E+00  0.00000000E+00
  0.00000000E+00  0.00000000E+00  0.00000000E+00
  0.00000000E+00  0.00000000E+00  0.00000000E+00
  0.00000000E+00  0.00000000E+00  0.00000000E+00
  0.00000000E+00  0.00000000E+00  0.00000000E+00
  0.00000000E+00  0.00000000E+00  0.00000000E+00
  0.00000000E+00  0.00000000E+00  0.00000000E+00
  0.00000000E+00  0.00000000E+00  0.00000000E+00
  0.00000000E+00  0.00000000E+00  0.00000000E+00
  0.00000000E+00  0.00000000E+00  0.00000000E+00
  0.00000000E+00  0.00000000E+00  0.00000000E+00
  0.00000000E+00  0.00000000E+00  0.00000000E+00
  0.00000000E+00  0.00000000E+00  0.00000000E+00
  0.00000000E+00  0.00000000E+00  0.00000000E+00
  0.00000000E+00  0.00000000E+00  0.00000000E+00
  0.00000000E+00  0.00000000E+00  0.00000000E+00
  0.00000000E+00  0.00000000E+00  0.00000000E+00
  0.00000000E+00  0.00000000E+00  0.00000000E+00
  0.00000000E+00  0.00000000E+00  0.00000000E+00
