# Supplementary material for: Toward Efficient Hydrogen Production: Impact of Solid Solution of Tungsten on Nickel–Iron Hydroxide OER Catalysts
Source: ACS Catal. 2026 Feb 6;16(5):4449–62. doi: 10.1021/acscatal.5c07061 (PMC12976961; doi:10.1021/acscatal.5c07061)
Supplement: Supplementary file 2 [file cs5c07061_si_004.zip › Data/NiFeOOH/OOH/bader.pqr]

Generated by vaspkit
HETATM    1  H   MOL A   1       2.644   3.811  20.437  -0.63815300   0.3700     H
HETATM    2  H   MOL A   1       3.941   5.279  22.961  -0.62937200   0.3700     H
HETATM    3  H   MOL A   1       1.022   1.059  24.212  -0.62703000   0.3700     H
HETATM    4  H   MOL A   1       2.381   2.824  26.196  -0.62318200   0.3700     H
HETATM    5  H   MOL A   1       4.064   4.020   1.660  -0.62765800   0.3700     H
HETATM    6  H   MOL A   1       5.269   3.802  20.467  -0.63992000   0.3700     H
HETATM    7  H   MOL A   1       6.938   5.316  22.970  -0.62862500   0.3700     H
HETATM    8  H   MOL A   1       4.039   1.045  24.211  -0.64555500   0.3700     H
HETATM    9  H   MOL A   1       5.370   2.820  26.188  -0.62444300   0.3700     H
HETATM   10  H   MOL A   1       1.008   4.018   1.657  -0.62791100   0.3700     H
HETATM   11  H   MOL A   1       5.921   5.929  17.506  -0.65645300   0.3700     H
HETATM   12  H   MOL A   1       6.441   4.535  17.897  -0.63749600   0.3700     H
HETATM   13  H   MOL A   1       2.469   5.355  17.193  -0.61575800   0.3700     H
HETATM   14  O   MOL A   1       1.059   1.023  19.893   0.78082900   0.8200     O
HETATM   15  O   MOL A   1       1.032   0.816   2.072   0.73022000   0.8200     O
HETATM   16  O   MOL A   1       2.483   2.627  21.582   0.83690700   0.8200     O
HETATM   17  O   MOL A   1       3.948   4.507  23.605   1.11192600   0.8200     O
HETATM   18  O   MOL A   1       2.622   6.165  25.461   0.83160500   0.8200     O
HETATM   19  O   MOL A   1       2.594   4.656  19.873   1.06948700   0.8200     O
HETATM   20  O   MOL A   1       2.552   1.573   0.127   0.82413300   0.8200     O
HETATM   21  O   MOL A   1       1.015   3.229   2.267   1.02755400   0.8200     O
HETATM   22  O   MOL A   1       2.459   0.215  21.800   0.81885000   0.8200     O
HETATM   23  O   MOL A   1       0.968   1.813  23.540   1.07164800   0.8200     O
HETATM   24  O   MOL A   1       2.391   3.606  25.552   1.08264500   0.8200     O
HETATM   25  O   MOL A   1       4.050   5.364   0.379   0.77058700   0.8200     O
HETATM   26  O   MOL A   1       3.874   1.008  19.889   0.77884300   0.8200     O
HETATM   27  O   MOL A   1       4.080   0.815   2.073   0.74068400   0.8200     O
HETATM   28  O   MOL A   1       5.441   2.592  21.550   0.81040300   0.8200     O
HETATM   29  O   MOL A   1       6.934   4.525  23.608   1.10623700   0.8200     O
HETATM   30  O   MOL A   1       5.602   6.166  25.458   0.83403100   0.8200     O
HETATM   31  O   MOL A   1       5.330   4.638  19.898   1.10066200   0.8200     O
HETATM   32  O   MOL A   1       5.542   1.576   0.112   0.82008500   0.8200     O
HETATM   33  O   MOL A   1       4.056   3.228   2.267   1.02542400   0.8200     O
HETATM   34  O   MOL A   1       5.461   0.237  21.820   0.83796600   0.8200     O
HETATM   35  O   MOL A   1       3.964   1.800  23.539   1.08484100   0.8200     O
HETATM   36  O   MOL A   1       5.378   3.604  25.545   1.07945800   0.8200     O
HETATM   37  O   MOL A   1       7.033   5.359   0.364   0.76583200   0.8200     O
HETATM   38  O   MOL A   1       3.454   5.188  17.088   0.46314100   0.8200     O
HETATM   39  O   MOL A   1       4.035   6.174  17.870   0.36067800   0.8200     O
HETATM   40  O   MOL A   1       6.760   5.445  17.719   1.22124900   0.8200     O
HETATM   41 NI   MOL A   1       6.953   5.856  19.884  -1.23973700   1.2860    NI
HETATM   42 NI   MOL A   1       0.975   1.419  21.685  -1.30233200   1.2860    NI
HETATM   43 NI   MOL A   1       2.460   3.163  23.549  -1.26061100   1.2860    NI
HETATM   44 NI   MOL A   1       3.983   4.897  25.514  -1.29695900   1.2860    NI
HETATM   45 NI   MOL A   1       1.067   0.397   0.254  -1.29343000   1.2860    NI
HETATM   46 NI   MOL A   1       2.542   2.051   2.053  -1.25596000   1.2860    NI
HETATM   47 NI   MOL A   1       3.958   1.409  21.692  -1.30069600   1.2860    NI
HETATM   48 NI   MOL A   1       5.450   3.162  23.539  -1.25885400   1.2860    NI
HETATM   49 NI   MOL A   1       6.971   4.901  25.510  -1.29677400   1.2860    NI
HETATM   50 NI   MOL A   1       4.060   0.398   0.252  -1.29165200   1.2860    NI
HETATM   51 NI   MOL A   1       5.531   2.045   2.045  -1.27792500   1.2860    NI
HETATM   52 FE   MOL A   1       3.961   5.951  19.863  -1.71736900   1.3020    FE
END
