# Supplementary material for: Toward Efficient Hydrogen Production: Impact of Solid Solution of Tungsten on Nickel–Iron Hydroxide OER Catalysts
Source: ACS Catal. 2026 Feb 6;16(5):4449–62. doi: 10.1021/acscatal.5c07061 (PMC12976961; doi:10.1021/acscatal.5c07061)
Supplement: Supplementary file 2 [file cs5c07061_si_004.zip › Data/NiFeOOH/OOH/CONTCAR]

NiFe                                    
   1.00000000000000     
     5.9784002304000001    0.0000000000000000    0.0000000000000000
     1.4945932141000000    6.1742788343999999    0.0000000000000000
     0.0000000000000000    0.0000000000000000   27.0132007598999984
   H    O    Ni   Fe
    13    27    11     1
Direct
  0.2879677970201087  0.6172340297149148  0.7565380427633954
  0.4454137331432904  0.8550083162969173  0.8499846438770717
  0.1280490932490608  0.1715345297628659  0.8963121880405822
  0.2839096910484642  0.4573812325422253  0.9697406884958113
  0.5169425249360131  0.6511213439238333  0.0614360994803675
  0.7273563785215771  0.6157162716496387  0.7576676786440046
  0.9452828988903264  0.8609817382941714  0.8503142304036544
  0.6332336893464685  0.1693047919090134  0.8962675126489046
  0.7839734269072522  0.4567924637985570  0.9694584943481814
  0.0059607242743027  0.6508441777253466  0.0613444023312510
  0.7502506301301040  0.9602797737485886  0.6480709341403283
  0.8937689120679266  0.7345730369225336  0.6625291264878541
  0.1961034724283195  0.8673250893853250  0.6364797161447626
  0.1358097606100870  0.1656219985647738  0.7364143778207435
  0.1395779179311418  0.1321397667142179  0.0767047155708340
  0.3088991256596003  0.4253996435497314  0.7989547791174800
  0.4778619450778976  0.7300241599429285  0.8738371900099153
  0.1890282442966935  0.9985371153981077  0.9425415476174663
  0.2453465101445360  0.7541174340730521  0.7356915462601776
  0.3631815593438503  0.2547374531323143  0.0047082499694540
  0.0389584689480031  0.5229821689779399  0.0839316954906479
  0.4026662213492713  0.0347982577757406  0.8070256048975395
  0.0884637293386703  0.2936495680976634  0.8714198115732117
  0.2538773596771193  0.5840356953107815  0.9459254526678578
  0.4602427357838650  0.8687449284191899  0.0140291593728961
  0.6071194209056472  0.1632472579191671  0.7362592365093832
  0.6495286716018853  0.1320392870483644  0.0767345933194008
  0.8052265000686418  0.4197946129844112  0.7977718186061153
  0.9766540895607108  0.7329075893164898  0.8739268195606371
  0.6872911290958612  0.9986767164768651  0.9424450762568171
  0.7036777939742720  0.7511431829353228  0.7366156325664264
  0.8632265829470001  0.2552461082918711  0.0041297174102866
  0.5478097718706394  0.5227996082448811  0.0839196292144138
  0.9038490755032385  0.0384496457722179  0.8077659278552503
  0.5902327303164014  0.2914625958968102  0.8713776673071294
  0.7535610578682324  0.5837902793628942  0.9456589574030474
  0.9593948574306879  0.8679344310626718  0.0134598647516526
  0.3676992277970825  0.8402943188735890  0.6325941740052201
  0.4249615554928781  0.9999897839238372  0.6615251195504328
  0.9103031753894655  0.8819375407238255  0.6559458386807506
  0.9258541614540903  0.9484597276381947  0.7360909165263081
  0.1056970227766669  0.2297477170864326  0.8027508505180663
  0.2833500844072177  0.5122721255623190  0.8717427613719479
  0.4679926902368905  0.7931860975759122  0.9444975812754137
  0.1624946789284678  0.0642580068316860  0.0094067262743707
  0.3421781405580191  0.3322224133954563  0.0759991775407798
  0.6050809349098074  0.2281342095839278  0.8029995050913286
  0.7835901871984348  0.5121723416372745  0.8714023165496201
  0.9676104459828920  0.7937390915866516  0.9443442879504573
  0.6630249457467272  0.0644562965134625  0.0093412486383642
  0.8423335357814352  0.3312914783362473  0.0757006002606460
  0.4215349870727607  0.9639019467888374  0.7352909518313524
 
  0.00000000E+00  0.00000000E+00  0.00000000E+00
  0.00000000E+00  0.00000000E+00  0.00000000E+00
  0.00000000E+00  0.00000000E+00  0.00000000E+00
  0.00000000E+00  0.00000000E+00  0.00000000E+00
  0.00000000E+00  0.00000000E+00  0.00000000E+00
  0.00000000E+00  0.00000000E+00  0.00000000E+00
  0.00000000E+00  0.00000000E+00  0.00000000E+00
  0.00000000E+00  0.00000000E+00  0.00000000E+00
  0.00000000E+00  0.00000000E+00  0.00000000E+00
  0.00000000E+00  0.00000000E+00  0.00000000E+00
  0.00000000E+00  0.00000000E+00  0.00000000E+00
  0.00000000E+00  0.00000000E+00  0.00000000E+00
  0.00000000E+00  0.00000000E+00  0.00000000E+00
  0.00000000E+00  0.00000000E+00  0.00000000E+00
  0.00000000E+00  0.00000000E+00  0.00000000E+00
  0.00000000E+00  0.00000000E+00  0.00000000E+00
  0.00000000E+00  0.00000000E+00  0.00000000E+00
  0.00000000E+00  0.00000000E+00  0.00000000E+00
  0.00000000E+00  0.00000000E+00  0.00000000E+00
  0.00000000E+00  0.00000000E+00  0.00000000E+00
  0.00000000E+00  0.00000000E+00  0.00000000E+00
  0.00000000E+00  0.00000000E+00  0.00000000E+00
  0.00000000E+00  0.00000000E+00  0.00000000E+00
  0.00000000E+00  0.00000000E+00  0.00000000E+00
  0.00000000E+00  0.00000000E+00  0.00000000E+00
  0.00000000E+00  0.00000000E+00  0.00000000E+00
  0.00000000E+00  0.00000000E+00  0.00000000E+00
  0.00000000E+00  0.00000000E+00  0.00000000E+00
  0.00000000E+00  0.00000000E+00  0.00000000E+00
  0.00000000E+00  0.00000000E+00  0.00000000E+00
  0.00000000E+00  0.00000000E+00  0.00000000E+00
  0.00000000E+00  0.00000000E+00  0.00000000E+00
  0.00000000E+00  0.00000000E+00  0.00000000E+00
  0.00000000E+00  0.00000000E+00  0.00000000E+00
  0.00000000E+00  0.00000000E+00  0.00000000E+00
  0.00000000E+00  0.00000000E+00  0.00000000E+00
  0.00000000E+00  0.00000000E+00  0.00000000E+00
  0.00000000E+00  0.00000000E+00  0.00000000E+00
  0.00000000E+00  0.00000000E+00  0.00000000E+00
  0.00000000E+00  0.00000000E+00  0.00000000E+00
  0.00000000E+00  0.00000000E+00  0.00000000E+00
  0.00000000E+00  0.00000000E+00  0.00000000E+00
  0.00000000E+00  0.00000000E+00  0.00000000E+00
  0.00000000E+00  0.00000000E+00  0.00000000E+00
  0.00000000E+00  0.00000000E+00  0.00000000E+00
  0.00000000E+00  0.00000000E+00  0.00000000E+00
  0.00000000E+00  0.00000000E+00  0.00000000E+00
  0.00000000E+00  0.00000000E+00  0.00000000E+00
  0.00000000E+00  0.00000000E+00  0.00000000E+00
  0.00000000E+00  0.00000000E+00  0.00000000E+00
  0.00000000E+00  0.00000000E+00  0.00000000E+00
  0.00000000E+00  0.00000000E+00  0.00000000E+00
