# Supplementary material for: Toward Efficient Hydrogen Production: Impact of Solid Solution of Tungsten on Nickel–Iron Hydroxide OER Catalysts
Source: ACS Catal. 2026 Feb 6;16(5):4449–62. doi: 10.1021/acscatal.5c07061 (PMC12976961; doi:10.1021/acscatal.5c07061)
Supplement: Supplementary file 2 [file cs5c07061_si_004.zip › Data/NiFeOOH/OOH/INCAR]

SYSTEM = NiFeWOOH

ISTART = 1
ICHARG = 11
LAECHG = .TRUE. ###Bader analysis (?)
LVTOT = .True.           
LWAVE = .TRUE.
LCHARG = .TRUE.
LELF = .TRUE.

ISYM = 2
#NCORE = 2 up to number-of-cores-per-socket (or number-of-cores-per-node)      ### not for Hybrids functionals
#NPAR = 1
#KPAR = 6

ALGO = Fast      ### Damped for hybrid, NSIM=4 if ALGO=Fast is used
PREC = Accurate
EDIFF = 1e-5
EDIFFG = -0.03
NELM = 100
ISMEAR = -5 ### do not use for KPOINTS 1x1x1
SIGMA = 0.01

GGA = PE 
ENCUT = 600
LREAL = Auto   ###for large cells, real-space projectors might be faster
ISPIN = 2
MAGMOM = 13*0 27*0.5 11*1.5 1*4  ### H O Ni Fe
#Ionic relaxation
NSW = 0
IBRION = -1
POTIM = 0.5
ISIF = 2       ###relax the cell parameters

#DFT+U
LASPH = True
LDAU = .TRUE.     ###turn on DFT +U
LDAUTYPE = 2      ### Dudarev approach
LDAUL = -1 -1 2 2  ### -1 do not activate DFT+U, 2 activate DFT+U
LDAUU = 0 0 5.5 3.3   ### U value-Couloumb Ni 6, Fe 3.5, Vicky Ni 5.5, Fe 3.3
LDAUJ = 0 0 0 0     ###J value-Exchange
LDAUPRINT = 1 

#DOS
LORBIT = 11
NEDOS = 6000

LMAXMIX = 4
  
