# Supplementary material for: Toward Efficient Hydrogen Production: Impact of Solid Solution of Tungsten on Nickel–Iron Hydroxide OER Catalysts
Source: ACS Catal. 2026 Feb 6;16(5):4449–62. doi: 10.1021/acscatal.5c07061 (PMC12976961; doi:10.1021/acscatal.5c07061)
Supplement: Supplementary file 2 [file cs5c07061_si_004.zip › Data/NiFeOOH/slab/bader.pqr]

Generated by vaspkit
HETATM    1  H   MOL A   1       2.537   3.668  20.345  -0.63558000   0.3700     H
HETATM    2  H   MOL A   1       3.869   5.226  22.994  -0.64094000   0.3700     H
HETATM    3  H   MOL A   1       0.945   0.981  24.185  -0.63300100   0.3700     H
HETATM    4  H   MOL A   1       2.303   2.743  26.184  -0.63549700   0.3700     H
HETATM    5  H   MOL A   1       3.998   3.951   1.640  -0.63474200   0.3700     H
HETATM    6  H   MOL A   1       5.238   3.664  20.280  -0.63022300   0.3700     H
HETATM    7  H   MOL A   1       6.867   5.243  22.966  -0.62560100   0.3700     H
HETATM    8  H   MOL A   1       3.973   0.979  24.195  -0.64437000   0.3700     H
HETATM    9  H   MOL A   1       5.308   2.743  26.175  -0.63560300   0.3700     H
HETATM   10  H   MOL A   1       6.931   3.952   1.641  -0.63344600   0.3700     H
HETATM   11  O   MOL A   1       0.997   0.867  19.881   0.81681500   0.8200     O
HETATM   12  O   MOL A   1       0.978   0.750   2.057   0.72497700   0.8200     O
HETATM   13  O   MOL A   1       2.407   2.532  21.558   0.83013400   0.8200     O
HETATM   14  O   MOL A   1       3.876   4.430  23.616   1.11797300   0.8200     O
HETATM   15  O   MOL A   1       2.550   6.086  25.447   0.82810300   0.8200     O
HETATM   16  O   MOL A   1       2.502   4.541  19.831   1.09124700   0.8200     O
HETATM   17  O   MOL A   1       2.487   1.499   0.109   0.82359700   0.8200     O
HETATM   18  O   MOL A   1       0.958   3.160   2.249   1.02782700   0.8200     O
HETATM   19  O   MOL A   1       2.390   0.142  21.893   0.84612500   0.8200     O
HETATM   20  O   MOL A   1       0.890   1.742  23.522   1.06309700   0.8200     O
HETATM   21  O   MOL A   1       2.315   3.526  25.542   1.09728700   0.8200     O
HETATM   22  O   MOL A   1       3.984   5.288   0.361   0.77135900   0.8200     O
HETATM   23  O   MOL A   1       3.792   0.865  19.888   0.80947700   0.8200     O
HETATM   24  O   MOL A   1       4.012   0.749   2.058   0.74511800   0.8200     O
HETATM   25  O   MOL A   1       5.374   2.502  21.511   0.80386200   0.8200     O
HETATM   26  O   MOL A   1       6.864   4.445  23.596   1.10581500   0.8200     O
HETATM   27  O   MOL A   1       5.541   6.090  25.444   0.83213700   0.8200     O
HETATM   28  O   MOL A   1       5.281   4.549  19.801   1.09959900   0.8200     O
HETATM   29  O   MOL A   1       5.478   1.502   0.099   0.81840800   0.8200     O
HETATM   30  O   MOL A   1       3.990   3.159   2.249   1.02891100   0.8200     O
HETATM   31  O   MOL A   1       5.386   0.158  21.848   0.84403400   0.8200     O
HETATM   32  O   MOL A   1       3.899   1.737  23.529   1.07869300   0.8200     O
HETATM   33  O   MOL A   1       5.315   3.529  25.536   1.09284600   0.8200     O
HETATM   34  O   MOL A   1       6.968   5.287   0.356   0.76813700   0.8200     O
HETATM   35 NI   MOL A   1       6.881   5.721  19.957  -1.23371300   1.2860    NI
HETATM   36 NI   MOL A   1       0.905   1.330  21.682  -1.29823100   1.2860    NI
HETATM   37 NI   MOL A   1       2.387   3.089  23.533  -1.25236500   1.2860    NI
HETATM   38 NI   MOL A   1       3.915   4.819  25.506  -1.29839600   1.2860    NI
HETATM   39 NI   MOL A   1       1.002   0.323   0.238  -1.29333400   1.2860    NI
HETATM   40 NI   MOL A   1       2.481   1.983   2.033  -1.25548500   1.2860    NI
HETATM   41 NI   MOL A   1       3.886   1.324  21.692  -1.29422100   1.2860    NI
HETATM   42 NI   MOL A   1       5.380   3.094  23.519  -1.25753100   1.2860    NI
HETATM   43 NI   MOL A   1       6.903   4.821  25.499  -1.29455200   1.2860    NI
HETATM   44 NI   MOL A   1       3.997   0.325   0.237  -1.29367000   1.2860    NI
HETATM   45 NI   MOL A   1       5.470   1.977   2.029  -1.27953100   1.2860    NI
HETATM   46 FE   MOL A   1       3.888   5.813  19.972  -1.68956000   1.3020    FE
END
