# Supplementary material for: Toward Efficient Hydrogen Production: Impact of Solid Solution of Tungsten on Nickel–Iron Hydroxide OER Catalysts
Source: ACS Catal. 2026 Feb 6;16(5):4449–62. doi: 10.1021/acscatal.5c07061 (PMC12976961; doi:10.1021/acscatal.5c07061)
Supplement: Supplementary file 2 [file cs5c07061_si_004.zip › Data/NiFeOOH/slab/BAND_CENTER]

#Atom-ID    s-band-center    p-band-center    d-band-center (eV)
    1          -7.497          -3.310           0.000
    2          -8.559          -3.733           0.000
    3          -7.543          -3.030           0.000
    4          -8.554          -3.816           0.000
    5          -7.289          -2.423           0.000
    6          -7.608          -3.340           0.000
    7          -8.178          -3.819           0.000
    8          -7.684          -3.082           0.000
    9          -8.719          -3.848           0.000
   10          -7.386          -2.435           0.000
   11         -15.209          -1.428           0.000
   12         -15.515          -1.761           0.000
   13         -14.805          -1.311           0.000
   14         -15.434          -2.469           0.000
   15         -15.020          -1.779           0.000
   16         -15.450          -2.016           0.000
   17         -15.260          -1.929           0.000
   18         -15.820          -2.355           0.000
   19         -15.472          -2.092           0.000
   20         -15.628          -2.671           0.000
   21         -15.398          -2.556           0.000
   22         -15.343          -1.980           0.000
   23         -15.276          -1.409           0.000
   24         -15.461          -1.750           0.000
   25         -15.252          -1.400           0.000
   26         -15.397          -2.371           0.000
   27         -15.018          -1.773           0.000
   28         -15.539          -2.056           0.000
   29         -15.326          -1.958           0.000
   30         -15.811          -2.362           0.000
   31         -15.253          -1.668           0.000
   32         -15.579          -2.656           0.000
   33         -15.441          -2.594           0.000
   34         -15.413          -1.989           0.000
   35           2.947           1.258          -2.221
   36          -4.848          -4.409          -3.339
   37           3.462          -0.314          -2.020
   38          -1.840          -2.986          -2.884
   39          -4.603          -4.530          -3.478
   40           1.621          -0.109          -3.004
   41          -5.033          -4.618          -3.334
   42           3.387          -0.283          -2.096
   43          -2.087          -3.073          -2.880
   44          -4.606          -4.540          -3.474
   45           0.567          -0.760          -3.105
   46          -2.542          -1.658          -2.150
 
#Average    s-band-center    p-band-center    d-band-center (eV)
              -12.308          -2.045          -2.839

Notice:
The energy window of integration is [-21.05 12.82].
The calculated band-center presented here are referenced to Fermi level (E_F=0 eV).

References:
[1] Hammer, B., and N�rskov, J. K. Electronic Factors Determining the Reactivity of Metal Surfaces. Surf. Sci. 343, 211-220 (1995). DOI:10.1016/0039-6028(96)80007-0
[2] N�rskov, J. K., Studt, F., Abild-Pedersen, F., and Bligaard, T. The Electronic Factor in Heterogeneous Catalysis, chap 8. John Wiley & Sons, 114-137 (2014). DOI:10.1002/9781118892114.ch8
[3] Bhattacharjee, S., Waghmare, U. V., and Lee, S.-C. An Improved D-Band Model of the Catalytic Activity of Magnetic Transition Metal Surfaces. Sci. Rep. 6, 35916 (2016). DOI:10.1038/srep35916
