# Supplementary material for: Toward Efficient Hydrogen Production: Impact of Solid Solution of Tungsten on Nickel–Iron Hydroxide OER Catalysts
Source: ACS Catal. 2026 Feb 6;16(5):4449–62. doi: 10.1021/acscatal.5c07061 (PMC12976961; doi:10.1021/acscatal.5c07061)
Supplement: Supplementary file 2 [file cs5c07061_si_004.zip › Data/NiFeOOH/slab/CONTCAR]

NiFe                                    
   1.00000000000000     
     5.9784002304000001    0.0000000000000000    0.0000000000000000
     1.4945932141000000    6.1742788343999999    0.0000000000000000
     0.0000000000000000    0.0000000000000000   27.0132007598999984
   H    O    Ni   Fe
    10    24    11     1
Direct
  0.2759012000688088  0.5940670352334507  0.7531658953459157
  0.4355541268107430  0.8463410177337494  0.8512213739587864
  0.1183556261186354  0.1589514348402403  0.8953045050471928
  0.2741425698434412  0.4441828304717177  0.9692953232658041
  0.5087552618963400  0.6399249523420920  0.0607118666083366
  0.7277804067075166  0.5934797090709196  0.7507604222257740
  0.9363652090040304  0.8491904811225268  0.8501599916533564
  0.6249798260583503  0.1584858594576062  0.8956616670091933
  0.7768211603847703  0.4441955307243148  0.9689796672725492
  0.9993912906238265  0.6400243033926145  0.0607447786229685
  0.1316383113012307  0.1404542272545299  0.7359628741931559
  0.1332021529908829  0.1214185406391550  0.0761390620138656
  0.3000701408722364  0.4100231752781838  0.7980597094772932
  0.4689840368384566  0.7174467807188023  0.8742572913929934
  0.1800992246199726  0.9857061545872057  0.9420164017818564
  0.2347001689761612  0.7355183975820836  0.7341219737857969
  0.3553856537700426  0.2427212807388415  0.0040178653950846
  0.0323372646649887  0.5117489507302224  0.0832540566049218
  0.3939597637778718  0.0230073181782871  0.8104656246731849
  0.0783462816689848  0.2821515568342008  0.8707693689567790
  0.2444393384872896  0.5710585344877046  0.9455347679067430
  0.4522986761258707  0.8565362351655565  0.0133587553064558
  0.5992988612269698  0.1400292534343279  0.7362202833231777
  0.6407849510913906  0.1212877048984211  0.0761732324535203
  0.7976791166990083  0.4051492450370588  0.7963249088609174
  0.9681255585262178  0.7198879058685961  0.8734925394398729
  0.6802645066055959  0.9863702962753536  0.9419244581069108
  0.6991315560709381  0.7368265823023137  0.7330086788921903
  0.8555773993265703  0.2432120216877109  0.0036555351246079
  0.5395398785550185  0.5116740449695243  0.0832396094387420
  0.8945489150969834  0.0255742434766262  0.8087771348468067
  0.5817999800459219  0.2813306060909113  0.8710036942528419
  0.7461219134084445  0.5715982929541212  0.9453247893216812
  0.9514986316116207  0.8563638392150992  0.0131917700629245
  0.9193158917329569  0.9266097721855289  0.7387993138026090
  0.0975097546632924  0.2154103025815104  0.8026459852230516
  0.2742715139345435  0.5002982630747539  0.8711604444488827
  0.4598004966513969  0.7804319700832494  0.9442193033932114
  0.1545749660974067  0.0523336722348233  0.0088121706995636
  0.3346544641702565  0.3211012297409184  0.0752692151764833
  0.5963353518398691  0.2143673557052210  0.8030321269243927
  0.7745674131959674  0.5010347348581021  0.8706340112086863
  0.9594876199597735  0.7808202788420218  0.9439317344612448
  0.6553924194930190  0.0525849485199572  0.0087674354979299
  0.8348313364508186  0.3202315033868004  0.0751232044366716
  0.4149340289356047  0.9414530159930408  0.7393366741051040
 
  0.00000000E+00  0.00000000E+00  0.00000000E+00
  0.00000000E+00  0.00000000E+00  0.00000000E+00
  0.00000000E+00  0.00000000E+00  0.00000000E+00
  0.00000000E+00  0.00000000E+00  0.00000000E+00
  0.00000000E+00  0.00000000E+00  0.00000000E+00
  0.00000000E+00  0.00000000E+00  0.00000000E+00
  0.00000000E+00  0.00000000E+00  0.00000000E+00
  0.00000000E+00  0.00000000E+00  0.00000000E+00
  0.00000000E+00  0.00000000E+00  0.00000000E+00
  0.00000000E+00  0.00000000E+00  0.00000000E+00
  0.00000000E+00  0.00000000E+00  0.00000000E+00
  0.00000000E+00  0.00000000E+00  0.00000000E+00
  0.00000000E+00  0.00000000E+00  0.00000000E+00
  0.00000000E+00  0.00000000E+00  0.00000000E+00
  0.00000000E+00  0.00000000E+00  0.00000000E+00
  0.00000000E+00  0.00000000E+00  0.00000000E+00
  0.00000000E+00  0.00000000E+00  0.00000000E+00
  0.00000000E+00  0.00000000E+00  0.00000000E+00
  0.00000000E+00  0.00000000E+00  0.00000000E+00
  0.00000000E+00  0.00000000E+00  0.00000000E+00
  0.00000000E+00  0.00000000E+00  0.00000000E+00
  0.00000000E+00  0.00000000E+00  0.00000000E+00
  0.00000000E+00  0.00000000E+00  0.00000000E+00
  0.00000000E+00  0.00000000E+00  0.00000000E+00
  0.00000000E+00  0.00000000E+00  0.00000000E+00
  0.00000000E+00  0.00000000E+00  0.00000000E+00
  0.00000000E+00  0.00000000E+00  0.00000000E+00
  0.00000000E+00  0.00000000E+00  0.00000000E+00
  0.00000000E+00  0.00000000E+00  0.00000000E+00
  0.00000000E+00  0.00000000E+00  0.00000000E+00
  0.00000000E+00  0.00000000E+00  0.00000000E+00
  0.00000000E+00  0.00000000E+00  0.00000000E+00
  0.00000000E+00  0.00000000E+00  0.00000000E+00
  0.00000000E+00  0.00000000E+00  0.00000000E+00
  0.00000000E+00  0.00000000E+00  0.00000000E+00
  0.00000000E+00  0.00000000E+00  0.00000000E+00
  0.00000000E+00  0.00000000E+00  0.00000000E+00
  0.00000000E+00  0.00000000E+00  0.00000000E+00
  0.00000000E+00  0.00000000E+00  0.00000000E+00
  0.00000000E+00  0.00000000E+00  0.00000000E+00
  0.00000000E+00  0.00000000E+00  0.00000000E+00
  0.00000000E+00  0.00000000E+00  0.00000000E+00
  0.00000000E+00  0.00000000E+00  0.00000000E+00
  0.00000000E+00  0.00000000E+00  0.00000000E+00
  0.00000000E+00  0.00000000E+00  0.00000000E+00
  0.00000000E+00  0.00000000E+00  0.00000000E+00
