# Supplementary material for: Toward Efficient Hydrogen Production: Impact of Solid Solution of Tungsten on Nickel–Iron Hydroxide OER Catalysts
Source: ACS Catal. 2026 Feb 6;16(5):4449–62. doi: 10.1021/acscatal.5c07061 (PMC12976961; doi:10.1021/acscatal.5c07061)
Supplement: Supplementary file 2 [file cs5c07061_si_004.zip › Data/NiFeWOOH-FeNi-active_Fe/H2O/bader.pqr]

Generated by vaspkit
HETATM    1  H   MOL A   1       2.446   3.815  20.063  -0.61530800   0.3700     H
HETATM    2  H   MOL A   1       3.840   5.438  22.334  -0.64948700   0.3700     H
HETATM    3  H   MOL A   1       0.836   1.016  24.238  -0.65190300   0.3700     H
HETATM    4  H   MOL A   1       2.425   2.264  26.890  -0.64971800   0.3700     H
HETATM    5  H   MOL A   1       4.222   4.153   3.015  -0.62995300   0.3700     H
HETATM    6  H   MOL A   1       5.279   3.573  19.896  -0.60470100   0.3700     H
HETATM    7  H   MOL A   1       6.912   5.001  22.816  -0.65244900   0.3700     H
HETATM    8  H   MOL A   1       4.025   1.015  24.240  -0.63787400   0.3700     H
HETATM    9  H   MOL A   1       5.393   2.635  26.181  -0.65518200   0.3700     H
HETATM   10  H   MOL A   1       6.874   4.479   1.266  -0.63883100   0.3700     H
HETATM   11  H   MOL A   1       4.284   4.576  17.505  -0.65351800   0.3700     H
HETATM   12  H   MOL A   1       4.736   5.926  16.896  -0.61077700   0.3700     H
HETATM   13  H   MOL A   1       2.033   5.813  17.132  -0.66264600   0.3700     H
HETATM   14  H   MOL A   1       5.709   0.918  17.500  -0.66111800   0.3700     H
HETATM   15  O   MOL A   1       0.967   1.175  19.512   0.99193100   0.8200     O
HETATM   16  O   MOL A   1       0.833   0.682   2.745   1.01721300   0.8200     O
HETATM   17  O   MOL A   1       2.360   2.566  21.520   1.06700200   0.8200     O
HETATM   18  O   MOL A   1       4.039   4.400  23.622   1.09995200   0.8200     O
HETATM   19  O   MOL A   1       2.457   6.147  25.435   1.07103100   0.8200     O
HETATM   20  O   MOL A   1       2.387   4.555  19.416   1.19544800   0.8200     O
HETATM   21  O   MOL A   1       2.408   1.584   0.611   1.20718700   0.8200     O
HETATM   22  O   MOL A   1       6.659   3.312   2.618   1.05367800   0.8200     O
HETATM   23  O   MOL A   1       3.848   6.145  21.615   1.22003000   0.8200     O
HETATM   24  O   MOL A   1       0.877   1.712  23.520   1.19331800   0.8200     O
HETATM   25  O   MOL A   1       2.575   3.399  25.606   1.10103800   0.8200     O
HETATM   26  O   MOL A   1       3.949   4.942   0.412   1.05032400   0.8200     O
HETATM   27  O   MOL A   1       3.985   0.813  19.558   1.08736000   0.8200     O
HETATM   28  O   MOL A   1       3.974   0.831   2.677   1.04763900   0.8200     O
HETATM   29  O   MOL A   1       5.524   2.707  21.552   1.04773200   0.8200     O
HETATM   30  O   MOL A   1       6.893   4.311  23.545   1.16479700   0.8200     O
HETATM   31  O   MOL A   1       5.330   6.011  25.455   1.10359200   0.8200     O
HETATM   32  O   MOL A   1       5.336   4.297  19.235   1.17864200   0.8200     O
HETATM   33  O   MOL A   1       5.429   1.727   0.519   1.03422400   0.8200     O
HETATM   34  O   MOL A   1       4.036   3.196   3.038   1.18647800   0.8200     O
HETATM   35  O   MOL A   1       7.124   6.135  21.577   1.11820600   0.8200     O
HETATM   36  O   MOL A   1       4.027   1.713  23.521   1.15315000   0.8200     O
HETATM   37  O   MOL A   1       5.398   3.352  25.488   1.19688200   0.8200     O
HETATM   38  O   MOL A   1       6.920   5.147   0.533   1.20208200   0.8200     O
HETATM   39  O   MOL A   1       3.942   5.456  17.220   1.20568900   0.8200     O
HETATM   40  O   MOL A   1       7.099   6.133  17.339   1.26790600   0.8200     O
HETATM   41 NI   MOL A   1       2.478   3.011  23.548  -1.23984200   1.2860    NI
HETATM   42 NI   MOL A   1       0.966   0.223   0.571  -1.22695400   1.2860    NI
HETATM   43 NI   MOL A   1       2.401   2.114   2.558  -1.25570100   1.2860    NI
HETATM   44 NI   MOL A   1       3.958   1.242  21.513  -1.22450400   1.2860    NI
HETATM   45 NI   MOL A   1       6.902   4.709  25.552  -1.23850900   1.2860    NI
HETATM   46 NI   MOL A   1       3.893   0.241   0.540  -1.22010600   1.2860    NI
HETATM   47 NI   MOL A   1       3.948   5.748  19.476  -1.22238600   1.2860    NI
HETATM   48 FE   MOL A   1       6.743   5.622  19.518  -1.69530900   1.3020    FE
HETATM   49 FE   MOL A   1       5.434   3.036  23.541  -1.48106800   1.3020    FE
HETATM   50  W   MOL A   1       0.889   1.425  21.286  -2.85681700   1.4550     W
HETATM   51  W   MOL A   1       3.793   4.870  25.554  -2.87576700   1.4550     W
HETATM   52  W   MOL A   1       5.492   1.895   2.343  -2.77970200   1.4550     W
END
