# Supplementary material for: Toward Efficient Hydrogen Production: Impact of Solid Solution of Tungsten on Nickel–Iron Hydroxide OER Catalysts
Source: ACS Catal. 2026 Feb 6;16(5):4449–62. doi: 10.1021/acscatal.5c07061 (PMC12976961; doi:10.1021/acscatal.5c07061)
Supplement: Supplementary file 2 [file cs5c07061_si_004.zip › Data/NiFeWOOH-FeNi-active_Fe/H2O/CONTCAR]

NiFe                                    
   1.00000000000000     
     5.9784002304000001    0.0000000000000000    0.0000000000000000
     1.4945932141000000    6.1742788343999999    0.0000000000000000
     0.0000000000000000    0.0000000000000000   27.0132007598999984
   H    O    Ni   Fe   W 
    14    26     7     2     3
Direct
  0.2547241693156224  0.6179616218600970  0.7427135240007843
  0.4221636847130554  0.8807566656743404  0.8267671855839467
  0.0986725165005709  0.1645438234961674  0.8972731606379014
  0.3138808564005657  0.3667368209574420  0.9954400491160840
  0.5380915788935425  0.6726057029480685  0.1116174529635998
  0.7384325349031826  0.5786511016043931  0.7365156524377383
  0.9535883921442263  0.8100467779608138  0.8446317957351184
  0.6322336023183510  0.1643937250631495  0.8973448810292055
  0.7953630740885984  0.4268283223021996  0.9691903909016801
  0.9684759065599167  0.7254838611466070  0.0468610450193623
  0.5312244715315515  0.7411899869100651  0.6480141294589075
  0.5522438965427980  0.9597422543989182  0.6254547961828862
  0.1046445062251848  0.9414885960034027  0.6342232354238391
  0.9177052112914126  0.1486167051777301  0.6478308429912403
  0.1141348609875976  0.1903198924881124  0.7223312951372378
  0.1117415080294393  0.1105281234794901  0.1016340358827321
  0.2909101167335493  0.4156517327920355  0.7966349407460172
  0.4973873113677953  0.7125885093800477  0.8744494532540799
  0.1621691346272272  0.9955561935490351  0.9415715883114970
  0.2147766231051165  0.7377303609749148  0.7187773825362171
  0.3386452652131737  0.2566273861434922  0.0226326775103445
  0.9796816353528399  0.5364992364368604  0.0969185168566469
  0.3949099276520371  0.9952386737794185  0.8001742835428942
  0.0773696849598124  0.2773192310624140  0.8706729440727656
  0.2931221622810298  0.5504376868838747  0.9479128233039802
  0.4605052722994998  0.8003822801782903  0.0152687060086336
  0.6336699166558546  0.1317479332047924  0.7240298847175310
  0.6311335306320487  0.1346002969304507  0.0990820332469937
  0.8144368206528156  0.4384752656025270  0.7978266902261879
  0.9784538654057471  0.6982670343790218  0.8716137359633223
  0.6482457354306703  0.9734778006575695  0.9423286389336738
  0.7186245000178175  0.6958996305368430  0.7120590428661444
  0.8381316343459204  0.2796710125391471  0.0192090392193336
  0.5457387907008169  0.5175872151598568  0.1124778108844637
  0.9432340267284545  0.9936383969163316  0.7987446478809233
  0.6042853104341361  0.2774248242188335  0.8707213757490706
  0.7671848039728175  0.5428211411817969  0.9435386579973510
  0.9491484176054001  0.8335529364206309  0.0197145076149781
  0.4385290914722262  0.8836427574842247  0.6374664305833448
  0.9390943394620876  0.9933420344558073  0.6418585901423413
  0.2925349683644569  0.4875916243888838  0.8717296849173053
  0.1525411193679034  0.0361243987297115  0.0211422858602930
  0.3159577541601166  0.3423354530601586  0.0946814120748343
  0.6117464872792908  0.2011206217227937  0.7963710614280757
  0.9638633352407382  0.7626415602318275  0.9459080814649425
  0.6414730863591558  0.0389890698320414  0.0199991353987059
  0.4276272734953892  0.9309399356983690  0.7209814810428199
  0.9002694777437270  0.9105811520160074  0.7225298076416351
  0.7859610381149551  0.4917842040057820  0.8714676756459383
  0.0910342728381721  0.2308259799929289  0.7879847652376455
  0.4371984224982342  0.7887165754790146  0.9459934382994675
  0.8419640439833458  0.3069757895032410  0.0867233023173384
 
  0.00000000E+00  0.00000000E+00  0.00000000E+00
  0.00000000E+00  0.00000000E+00  0.00000000E+00
  0.00000000E+00  0.00000000E+00  0.00000000E+00
  0.00000000E+00  0.00000000E+00  0.00000000E+00
  0.00000000E+00  0.00000000E+00  0.00000000E+00
  0.00000000E+00  0.00000000E+00  0.00000000E+00
  0.00000000E+00  0.00000000E+00  0.00000000E+00
  0.00000000E+00  0.00000000E+00  0.00000000E+00
  0.00000000E+00  0.00000000E+00  0.00000000E+00
  0.00000000E+00  0.00000000E+00  0.00000000E+00
  0.00000000E+00  0.00000000E+00  0.00000000E+00
  0.00000000E+00  0.00000000E+00  0.00000000E+00
  0.00000000E+00  0.00000000E+00  0.00000000E+00
  0.00000000E+00  0.00000000E+00  0.00000000E+00
  0.00000000E+00  0.00000000E+00  0.00000000E+00
  0.00000000E+00  0.00000000E+00  0.00000000E+00
  0.00000000E+00  0.00000000E+00  0.00000000E+00
  0.00000000E+00  0.00000000E+00  0.00000000E+00
  0.00000000E+00  0.00000000E+00  0.00000000E+00
  0.00000000E+00  0.00000000E+00  0.00000000E+00
  0.00000000E+00  0.00000000E+00  0.00000000E+00
  0.00000000E+00  0.00000000E+00  0.00000000E+00
  0.00000000E+00  0.00000000E+00  0.00000000E+00
  0.00000000E+00  0.00000000E+00  0.00000000E+00
  0.00000000E+00  0.00000000E+00  0.00000000E+00
  0.00000000E+00  0.00000000E+00  0.00000000E+00
  0.00000000E+00  0.00000000E+00  0.00000000E+00
  0.00000000E+00  0.00000000E+00  0.00000000E+00
  0.00000000E+00  0.00000000E+00  0.00000000E+00
  0.00000000E+00  0.00000000E+00  0.00000000E+00
  0.00000000E+00  0.00000000E+00  0.00000000E+00
  0.00000000E+00  0.00000000E+00  0.00000000E+00
  0.00000000E+00  0.00000000E+00  0.00000000E+00
  0.00000000E+00  0.00000000E+00  0.00000000E+00
  0.00000000E+00  0.00000000E+00  0.00000000E+00
  0.00000000E+00  0.00000000E+00  0.00000000E+00
  0.00000000E+00  0.00000000E+00  0.00000000E+00
  0.00000000E+00  0.00000000E+00  0.00000000E+00
  0.00000000E+00  0.00000000E+00  0.00000000E+00
  0.00000000E+00  0.00000000E+00  0.00000000E+00
  0.00000000E+00  0.00000000E+00  0.00000000E+00
  0.00000000E+00  0.00000000E+00  0.00000000E+00
  0.00000000E+00  0.00000000E+00  0.00000000E+00
  0.00000000E+00  0.00000000E+00  0.00000000E+00
  0.00000000E+00  0.00000000E+00  0.00000000E+00
  0.00000000E+00  0.00000000E+00  0.00000000E+00
  0.00000000E+00  0.00000000E+00  0.00000000E+00
  0.00000000E+00  0.00000000E+00  0.00000000E+00
  0.00000000E+00  0.00000000E+00  0.00000000E+00
  0.00000000E+00  0.00000000E+00  0.00000000E+00
  0.00000000E+00  0.00000000E+00  0.00000000E+00
  0.00000000E+00  0.00000000E+00  0.00000000E+00
