# Supplementary material for: Toward Efficient Hydrogen Production: Impact of Solid Solution of Tungsten on Nickel–Iron Hydroxide OER Catalysts
Source: ACS Catal. 2026 Feb 6;16(5):4449–62. doi: 10.1021/acscatal.5c07061 (PMC12976961; doi:10.1021/acscatal.5c07061)
Supplement: Supplementary file 2 [file cs5c07061_si_004.zip › Data/NiFeWOOH-FeNi-active_Fe/O/bader.pqr]

Generated by vaspkit
HETATM    1  H   MOL A   1       2.212   3.789  18.924  -0.60365100   0.3700     H
HETATM    2  H   MOL A   1       3.808   5.337  22.204  -0.65148000   0.3700     H
HETATM    3  H   MOL A   1       0.870   0.930  24.218  -0.64773000   0.3700     H
HETATM    4  H   MOL A   1       2.421   2.232  26.957  -0.64027000   0.3700     H
HETATM    5  H   MOL A   1       4.220   4.118   3.089  -0.61316700   0.3700     H
HETATM    6  H   MOL A   1       5.653   3.949  20.072  -0.63157100   0.3700     H
HETATM    7  H   MOL A   1       7.003   5.037  22.907  -0.65430800   0.3700     H
HETATM    8  H   MOL A   1       3.968   0.920  24.256  -0.64619500   0.3700     H
HETATM    9  H   MOL A   1       5.390   2.631  26.303  -0.65357800   0.3700     H
HETATM   10  H   MOL A   1       6.861   4.448   1.330  -0.61766700   0.3700     H
HETATM   11  H   MOL A   1       2.763   5.834  17.115  -0.62524800   0.3700     H
HETATM   12  H   MOL A   1       4.238   5.305  16.769  -0.62367400   0.3700     H
HETATM   13  O   MOL A   1       0.818   1.001  19.506   0.98691400   0.8200     O
HETATM   14  O   MOL A   1       0.827   0.649   2.822   1.01561400   0.8200     O
HETATM   15  O   MOL A   1       2.351   2.411  21.509   1.02173000   0.8200     O
HETATM   16  O   MOL A   1       3.974   4.403  23.673   1.14317800   0.8200     O
HETATM   17  O   MOL A   1       2.447   6.120  25.513   1.06775800   0.8200     O
HETATM   18  O   MOL A   1       2.263   4.619  19.432   1.07587200   0.8200     O
HETATM   19  O   MOL A   1       2.401   1.555   0.680   1.19671500   0.8200     O
HETATM   20  O   MOL A   1       6.651   3.280   2.680   1.05509500   0.8200     O
HETATM   21  O   MOL A   1       3.868   6.036  21.495   1.23654800   0.8200     O
HETATM   22  O   MOL A   1       0.925   1.643  23.522   1.24418000   0.8200     O
HETATM   23  O   MOL A   1       2.577   3.356  25.659   1.09813700   0.8200     O
HETATM   24  O   MOL A   1       3.929   4.921   0.486   1.05364800   0.8200     O
HETATM   25  O   MOL A   1       4.063   0.801  19.554   0.87955700   0.8200     O
HETATM   26  O   MOL A   1       3.963   0.795   2.746   1.04626700   0.8200     O
HETATM   27  O   MOL A   1       5.520   2.688  21.510   1.07824000   0.8200     O
HETATM   28  O   MOL A   1       6.941   4.299  23.598   1.21855400   0.8200     O
HETATM   29  O   MOL A   1       5.319   5.966  25.506   1.10411900   0.8200     O
HETATM   30  O   MOL A   1       5.518   4.461  19.234   1.05027800   0.8200     O
HETATM   31  O   MOL A   1       5.418   1.690   0.595   1.05063700   0.8200     O
HETATM   32  O   MOL A   1       4.031   3.161   3.110   1.16875100   0.8200     O
HETATM   33  O   MOL A   1       7.140   6.143  21.791   1.05107400   0.8200     O
HETATM   34  O   MOL A   1       3.980   1.626  23.543   1.21048600   0.8200     O
HETATM   35  O   MOL A   1       5.388   3.324  25.587   1.23471800   0.8200     O
HETATM   36  O   MOL A   1       6.907   5.115   0.596   1.16830700   0.8200     O
HETATM   37  O   MOL A   1       6.961   5.860  17.449   0.61517400   0.8200     O
HETATM   38  O   MOL A   1       3.735   5.943  17.304   1.17348300   0.8200     O
HETATM   39 NI   MOL A   1       2.468   2.953  23.585  -1.24746900   1.2860    NI
HETATM   40 NI   MOL A   1       0.951   0.198   0.638  -1.21401500   1.2860    NI
HETATM   41 NI   MOL A   1       2.393   2.081   2.628  -1.25796200   1.2860    NI
HETATM   42 NI   MOL A   1       3.947   1.147  21.558  -1.25111800   1.2860    NI
HETATM   43 NI   MOL A   1       6.899   4.674  25.612  -1.22726000   1.2860    NI
HETATM   44 NI   MOL A   1       3.884   0.211   0.605  -1.22475600   1.2860    NI
HETATM   45 NI   MOL A   1       3.931   5.730  19.354  -1.27254000   1.2860    NI
HETATM   46 FE   MOL A   1       6.804   5.840  19.088  -1.65798400   1.3020    FE
HETATM   47 FE   MOL A   1       5.391   3.057  23.546  -1.77814100   1.3020    FE
HETATM   48  W   MOL A   1       0.835   1.348  21.322  -2.85591700   1.4550     W
HETATM   49  W   MOL A   1       3.776   4.838  25.631  -2.88319500   1.4550     W
HETATM   50  W   MOL A   1       5.485   1.859   2.420  -2.79350500   1.4550     W
END
