# Supplementary material for: Toward Efficient Hydrogen Production: Impact of Solid Solution of Tungsten on Nickel–Iron Hydroxide OER Catalysts
Source: ACS Catal. 2026 Feb 6;16(5):4449–62. doi: 10.1021/acscatal.5c07061 (PMC12976961; doi:10.1021/acscatal.5c07061)
Supplement: Supplementary file 2 [file cs5c07061_si_004.zip › Data/NiFeWOOH-FeNi-active_Fe/O/CONTCAR]

NiFe                                    
   1.00000000000000     
     5.9784002304000001    0.0000000000000000    0.0000000000000000
     1.4945932141000000    6.1742788343999999    0.0000000000000000
     0.0000000000000000    0.0000000000000000   27.0132007598999984
   H    O    Ni   Fe   W 
    12    26     7     2     3
Direct
  0.2166044182526292  0.6136887071103274  0.7005504616498754
  0.4209148042682926  0.8644393014642162  0.8219591797361758
  0.1078191364337613  0.1505934387880785  0.8965149998845803
  0.3146112339307763  0.3614504197691204  0.9979210550241717
  0.5392254065422932  0.6669330592830605  0.1143476225943800
  0.7855924110791648  0.6396285840322093  0.7430331852685867
  0.9673966548377706  0.8157528064148778  0.8479802171662882
  0.6263974933755918  0.1489850424483663  0.8979483800384003
  0.7951263221460536  0.4260773865755922  0.9737272534708836
  0.9676177044181813  0.7203339316010542  0.0492250675565771
  0.2259790649699553  0.9448730471229254  0.6335767598467044
  0.4940775126377517  0.8592512520525943  0.6207530953555107
  0.0963179656997468  0.1621203297533924  0.7221004735010865
  0.1120294707644760  0.1051280200513460  0.1044630047804134
  0.2955771412889376  0.3905622690000499  0.7962242859755904
  0.4864690155812852  0.7131669591520051  0.8763506939326291
  0.1614895898995670  0.9911659081837030  0.9444725276708326
  0.1915533842160357  0.7480845604457471  0.7193410507155349
  0.3387254771578156  0.2517711086441992  0.0251674470641490
  0.9797233070967977  0.5311843195857051  0.0992073882728448
  0.4025106697918943  0.9776486608788844  0.7957351452716281
  0.0882073748359673  0.2661769021344611  0.8707740493922742
  0.2951599894681110  0.5436211786053775  0.9498550087535023
  0.4578852718407660  0.7970518522196741  0.0179835204538037
  0.6471103333665624  0.1297715723673676  0.7238653534094297
  0.6307437435827623  0.1287979464371958  0.1016408259521882
  0.8145577157023283  0.4353090194892033  0.7962590096195754
  0.9870172234698842  0.6962053458214754  0.8735904466508586
  0.6480790647069554  0.9662264582872169  0.9441976858820453
  0.7423874816847515  0.7224781191496916  0.7120289951108134
  0.8379126276734539  0.2737016981468372  0.0220329031049360
  0.5462780823573681  0.5119617012971673  0.1151150664732583
  0.9455486050499786  0.9949901874852287  0.8066617269902849
  0.5999610033346414  0.2632831003520621  0.8715323208779537
  0.7666471946604929  0.5384026281713759  0.9471878457301557
  0.9482732262336100  0.8284046104617175  0.0220639006530376
  0.9271445004659924  0.9491428616380091  0.6459358625172413
  0.3841111150882028  0.9625271680051242  0.6405639414942783
  0.2931909641262109  0.4782267782894820  0.8730861130168961
  0.1510719535287137  0.0320088262478677  0.0236223536385083
  0.3159931662619115  0.3369775966335880  0.0972788664324398
  0.6136688602353644  0.1858393795497264  0.7980490946727770
  0.9647256202865364  0.7570014496563573  0.9481408022421718
  0.6411522679938599  0.0341892037504223  0.0223946580319563
  0.4255056804508968  0.9281124364105438  0.7164554069528108
  0.9016951661600103  0.9458079399929602  0.7066128982906150
  0.7779410019135184  0.4950542046712343  0.8716489786281798
  0.0851320837141856  0.2183441983782330  0.7893364134709131
  0.4357125477842771  0.7835511151868531  0.9488378755280209
  0.8421563526339284  0.3010375078060719  0.0895819562522036
 
  0.00000000E+00  0.00000000E+00  0.00000000E+00
  0.00000000E+00  0.00000000E+00  0.00000000E+00
  0.00000000E+00  0.00000000E+00  0.00000000E+00
  0.00000000E+00  0.00000000E+00  0.00000000E+00
  0.00000000E+00  0.00000000E+00  0.00000000E+00
  0.00000000E+00  0.00000000E+00  0.00000000E+00
  0.00000000E+00  0.00000000E+00  0.00000000E+00
  0.00000000E+00  0.00000000E+00  0.00000000E+00
  0.00000000E+00  0.00000000E+00  0.00000000E+00
  0.00000000E+00  0.00000000E+00  0.00000000E+00
  0.00000000E+00  0.00000000E+00  0.00000000E+00
  0.00000000E+00  0.00000000E+00  0.00000000E+00
  0.00000000E+00  0.00000000E+00  0.00000000E+00
  0.00000000E+00  0.00000000E+00  0.00000000E+00
  0.00000000E+00  0.00000000E+00  0.00000000E+00
  0.00000000E+00  0.00000000E+00  0.00000000E+00
  0.00000000E+00  0.00000000E+00  0.00000000E+00
  0.00000000E+00  0.00000000E+00  0.00000000E+00
  0.00000000E+00  0.00000000E+00  0.00000000E+00
  0.00000000E+00  0.00000000E+00  0.00000000E+00
  0.00000000E+00  0.00000000E+00  0.00000000E+00
  0.00000000E+00  0.00000000E+00  0.00000000E+00
  0.00000000E+00  0.00000000E+00  0.00000000E+00
  0.00000000E+00  0.00000000E+00  0.00000000E+00
  0.00000000E+00  0.00000000E+00  0.00000000E+00
  0.00000000E+00  0.00000000E+00  0.00000000E+00
  0.00000000E+00  0.00000000E+00  0.00000000E+00
  0.00000000E+00  0.00000000E+00  0.00000000E+00
  0.00000000E+00  0.00000000E+00  0.00000000E+00
  0.00000000E+00  0.00000000E+00  0.00000000E+00
  0.00000000E+00  0.00000000E+00  0.00000000E+00
  0.00000000E+00  0.00000000E+00  0.00000000E+00
  0.00000000E+00  0.00000000E+00  0.00000000E+00
  0.00000000E+00  0.00000000E+00  0.00000000E+00
  0.00000000E+00  0.00000000E+00  0.00000000E+00
  0.00000000E+00  0.00000000E+00  0.00000000E+00
  0.00000000E+00  0.00000000E+00  0.00000000E+00
  0.00000000E+00  0.00000000E+00  0.00000000E+00
  0.00000000E+00  0.00000000E+00  0.00000000E+00
  0.00000000E+00  0.00000000E+00  0.00000000E+00
  0.00000000E+00  0.00000000E+00  0.00000000E+00
  0.00000000E+00  0.00000000E+00  0.00000000E+00
  0.00000000E+00  0.00000000E+00  0.00000000E+00
  0.00000000E+00  0.00000000E+00  0.00000000E+00
  0.00000000E+00  0.00000000E+00  0.00000000E+00
  0.00000000E+00  0.00000000E+00  0.00000000E+00
  0.00000000E+00  0.00000000E+00  0.00000000E+00
  0.00000000E+00  0.00000000E+00  0.00000000E+00
  0.00000000E+00  0.00000000E+00  0.00000000E+00
  0.00000000E+00  0.00000000E+00  0.00000000E+00
