# Supplementary material for: Toward Efficient Hydrogen Production: Impact of Solid Solution of Tungsten on Nickel–Iron Hydroxide OER Catalysts
Source: ACS Catal. 2026 Feb 6;16(5):4449–62. doi: 10.1021/acscatal.5c07061 (PMC12976961; doi:10.1021/acscatal.5c07061)
Supplement: Supplementary file 2 [file cs5c07061_si_004.zip › Data/NiFeWOOH-FeNi-active_Fe/OH/bader.pqr]

Generated by vaspkit
HETATM    1  H   MOL A   1       2.171   3.754  19.033  -0.61441000   0.3700     H
HETATM    2  H   MOL A   1       3.805   5.373  22.289  -0.64108400   0.3700     H
HETATM    3  H   MOL A   1       0.823   0.947  24.282  -0.65561900   0.3700     H
HETATM    4  H   MOL A   1       2.433   2.208  26.940  -0.64826700   0.3700     H
HETATM    5  H   MOL A   1       4.229   4.096   3.047  -0.63127400   0.3700     H
HETATM    6  H   MOL A   1       5.313   3.747  20.224  -0.62705200   0.3700     H
HETATM    7  H   MOL A   1       6.911   4.913  22.828  -0.63953000   0.3700     H
HETATM    8  H   MOL A   1       4.044   0.949  24.305  -0.63585700   0.3700     H
HETATM    9  H   MOL A   1       5.409   2.581  26.226  -0.65335100   0.3700     H
HETATM   10  H   MOL A   1       6.883   4.420   1.308  -0.64095500   0.3700     H
HETATM   11  H   MOL A   1       4.983   0.541  17.351  -0.59239300   0.3700     H
HETATM   12  H   MOL A   1       2.628   5.919  17.303  -0.63992800   0.3700     H
HETATM   13  H   MOL A   1       3.931   5.055  16.926  -0.59980200   0.3700     H
HETATM   14  O   MOL A   1       1.057   1.260  19.541   0.95734300   0.8200     O
HETATM   15  O   MOL A   1       0.843   0.623   2.789   1.01791300   0.8200     O
HETATM   16  O   MOL A   1       2.391   2.495  21.632   1.01654000   0.8200     O
HETATM   17  O   MOL A   1       4.047   4.337  23.670   1.08868800   0.8200     O
HETATM   18  O   MOL A   1       2.463   6.091  25.478   1.07359900   0.8200     O
HETATM   19  O   MOL A   1       2.225   4.572  19.561   1.09052400   0.8200     O
HETATM   20  O   MOL A   1       2.419   1.526   0.658   1.20803000   0.8200     O
HETATM   21  O   MOL A   1       6.668   3.253   2.663   1.05432500   0.8200     O
HETATM   22  O   MOL A   1       3.845   6.090  21.593   1.20130100   0.8200     O
HETATM   23  O   MOL A   1       0.862   1.638  23.559   1.19857000   0.8200     O
HETATM   24  O   MOL A   1       2.574   3.343  25.650   1.10137400   0.8200     O
HETATM   25  O   MOL A   1       3.959   4.883   0.449   1.03663000   0.8200     O
HETATM   26  O   MOL A   1       3.988   0.783  19.574   0.90216800   0.8200     O
HETATM   27  O   MOL A   1       3.984   0.771   2.723   1.04520800   0.8200     O
HETATM   28  O   MOL A   1       5.520   2.676  21.603   1.04809300   0.8200     O
HETATM   29  O   MOL A   1       6.895   4.253  23.576   1.15576800   0.8200     O
HETATM   30  O   MOL A   1       5.338   5.956  25.500   1.10672500   0.8200     O
HETATM   31  O   MOL A   1       5.313   4.344  19.436   1.12861100   0.8200     O
HETATM   32  O   MOL A   1       5.440   1.668   0.563   1.04079000   0.8200     O
HETATM   33  O   MOL A   1       4.044   3.138   3.072   1.18705600   0.8200     O
HETATM   34  O   MOL A   1       7.106   6.118  21.490   1.10046400   0.8200     O
HETATM   35  O   MOL A   1       4.039   1.645  23.581   1.15126200   0.8200     O
HETATM   36  O   MOL A   1       5.408   3.296  25.533   1.18567600   0.8200     O
HETATM   37  O   MOL A   1       6.929   5.089   0.575   1.19222200   0.8200     O
HETATM   38  O   MOL A   1       7.000   5.935  17.615   1.06586400   0.8200     O
HETATM   39  O   MOL A   1       3.643   5.868  17.375   1.17794000   0.8200     O
HETATM   40 NI   MOL A   1       2.481   2.939  23.620  -1.23564400   1.2860    NI
HETATM   41 NI   MOL A   1       0.976   0.164   0.617  -1.21444600   1.2860    NI
HETATM   42 NI   MOL A   1       2.409   2.053   2.606  -1.25796900   1.2860    NI
HETATM   43 NI   MOL A   1       3.960   1.182  21.579  -1.22644200   1.2860    NI
HETATM   44 NI   MOL A   1       6.906   4.656  25.593  -1.23143300   1.2860    NI
HETATM   45 NI   MOL A   1       3.903   0.184   0.585  -1.22333900   1.2860    NI
HETATM   46 NI   MOL A   1       3.873   5.722  19.424  -1.25480700   1.2860    NI
HETATM   47 FE   MOL A   1       6.701   5.695  19.471  -1.71308700   1.3020    FE
HETATM   48 FE   MOL A   1       5.436   2.976  23.589  -1.47999100   1.3020    FE
HETATM   49  W   MOL A   1       0.915   1.429  21.306  -2.85385400   1.4550     W
HETATM   50  W   MOL A   1       3.798   4.815  25.591  -2.86398500   1.4550     W
HETATM   51  W   MOL A   1       5.502   1.836   2.387  -2.78579700   1.4550     W
END
