# Supplementary material for: Toward Efficient Hydrogen Production: Impact of Solid Solution of Tungsten on Nickel–Iron Hydroxide OER Catalysts
Source: ACS Catal. 2026 Feb 6;16(5):4449–62. doi: 10.1021/acscatal.5c07061 (PMC12976961; doi:10.1021/acscatal.5c07061)
Supplement: Supplementary file 2 [file cs5c07061_si_004.zip › Data/NiFeWOOH-FeNi-active_Fe/OH/CONTCAR]

NiFe                                    
   1.00000000000000     
     5.9784002304000001    0.0000000000000000    0.0000000000000000
     1.4945932141000000    6.1742788343999999    0.0000000000000000
     0.0000000000000000    0.0000000000000000   27.0132007598999984
   H    O    Ni   Fe   W 
    13    26     7     2     3
Direct
  0.2110574590036407  0.6080630810436887  0.7045799188189221
  0.4189431109296038  0.8702314155359687  0.8251169425071581
  0.0992496526042643  0.1534173449546827  0.8989065873289093
  0.3176110262041334  0.3575904912187937  0.9972778336828583
  0.5414672679138945  0.6634346171558079  0.1127978878163347
  0.7370030863885617  0.6068291507624863  0.7486655144452783
  0.9570097403993358  0.7957225079183061  0.8450685917307297
  0.6379392783803013  0.1537256106327618  0.8997303777577628
  0.8003275445735198  0.4180388461449311  0.9708762116312570
  0.9722872585258386  0.7159126674547096  0.0484079195048253
  0.8115778268081755  0.0876718474966012  0.6423005148169665
  0.1999971129993625  0.9586555378396326  0.6405526325405972
  0.4528935214138627  0.8187414444215833  0.6265770471411400
  0.1258416471087571  0.2041082088356063  0.7233746115776327
  0.1158235836563577  0.1008434277352279  0.1032515386039563
  0.2988965948655320  0.4041240015015646  0.8008088833138771
  0.5012786321072156  0.7023913969719047  0.8762531835796565
  0.1653028084891019  0.9865355484109841  0.9431625401980597
  0.1870365009634085  0.7404348405330197  0.7241114955947978
  0.3428079110971538  0.2471224731373596  0.0243672462444309
  0.9836716363020841  0.5268311134781811  0.0985963295634846
  0.3965264864002336  0.9863219838964170  0.7993391264158731
  0.0778729934568290  0.2653581102617792  0.8721201426596608
  0.2951501890667529  0.5414521733246289  0.9495432475662824
  0.4644722955109728  0.7908921749561415  0.0166238733721897
  0.6353147117912883  0.1268279462361477  0.7245980457795937
  0.6351659420256439  0.1248261796239518  0.1007925036909327
  0.8150522685969079  0.4333964080058976  0.7997349985960938
  0.9811752630084101  0.6888479777676579  0.8727437757091892
  0.6516642992435848  0.9646216788008317  0.9439874593334210
  0.7128219479697648  0.7035572017750056  0.7194980319786382
  0.8423728203071761  0.2700731196418928  0.0208483003363753
  0.5494397071926116  0.5083160299726615  0.1137103929417407
  0.9408226090477072  0.9909654447219367  0.7955189775354938
  0.6089850829189842  0.2664108734670236  0.8729407155451625
  0.7711156858133990  0.5337904665496112  0.9451905652660741
  0.9529361022053280  0.8241839486210409  0.0212941269265272
  0.9305946470042556  0.9613206543080821  0.6521057218280859
  0.3717299701169097  0.9504584479346150  0.6431928835213725
  0.2959844078170235  0.4759759643802610  0.8743699727131329
  0.1565996448506937  0.0265263538467408  0.0228406502350538
  0.3197710538050487  0.3324921342701543  0.0964588667376134
  0.6145989062725974  0.1914761914023941  0.7988181799106684
  0.9666765447346890  0.7541690052885528  0.9474191311713014
  0.6454488440341919  0.0297257809094944  0.0216642033208032
  0.4161940287691692  0.9267861700966975  0.7190520567688736
  0.8902304086578354  0.9223901083517703  0.7207808224116548
  0.7888373586767372  0.4820397101173342  0.8732557264136034
  0.0951926064655879  0.2313906665105350  0.7887386433733212
  0.4403592360574109  0.7798292689638160  0.9473424047341723
  0.8459399634481173  0.2972971958131083  0.0883564828084928
 
  0.00000000E+00  0.00000000E+00  0.00000000E+00
  0.00000000E+00  0.00000000E+00  0.00000000E+00
  0.00000000E+00  0.00000000E+00  0.00000000E+00
  0.00000000E+00  0.00000000E+00  0.00000000E+00
  0.00000000E+00  0.00000000E+00  0.00000000E+00
  0.00000000E+00  0.00000000E+00  0.00000000E+00
  0.00000000E+00  0.00000000E+00  0.00000000E+00
  0.00000000E+00  0.00000000E+00  0.00000000E+00
  0.00000000E+00  0.00000000E+00  0.00000000E+00
  0.00000000E+00  0.00000000E+00  0.00000000E+00
  0.00000000E+00  0.00000000E+00  0.00000000E+00
  0.00000000E+00  0.00000000E+00  0.00000000E+00
  0.00000000E+00  0.00000000E+00  0.00000000E+00
  0.00000000E+00  0.00000000E+00  0.00000000E+00
  0.00000000E+00  0.00000000E+00  0.00000000E+00
  0.00000000E+00  0.00000000E+00  0.00000000E+00
  0.00000000E+00  0.00000000E+00  0.00000000E+00
  0.00000000E+00  0.00000000E+00  0.00000000E+00
  0.00000000E+00  0.00000000E+00  0.00000000E+00
  0.00000000E+00  0.00000000E+00  0.00000000E+00
  0.00000000E+00  0.00000000E+00  0.00000000E+00
  0.00000000E+00  0.00000000E+00  0.00000000E+00
  0.00000000E+00  0.00000000E+00  0.00000000E+00
  0.00000000E+00  0.00000000E+00  0.00000000E+00
  0.00000000E+00  0.00000000E+00  0.00000000E+00
  0.00000000E+00  0.00000000E+00  0.00000000E+00
  0.00000000E+00  0.00000000E+00  0.00000000E+00
  0.00000000E+00  0.00000000E+00  0.00000000E+00
  0.00000000E+00  0.00000000E+00  0.00000000E+00
  0.00000000E+00  0.00000000E+00  0.00000000E+00
  0.00000000E+00  0.00000000E+00  0.00000000E+00
  0.00000000E+00  0.00000000E+00  0.00000000E+00
  0.00000000E+00  0.00000000E+00  0.00000000E+00
  0.00000000E+00  0.00000000E+00  0.00000000E+00
  0.00000000E+00  0.00000000E+00  0.00000000E+00
  0.00000000E+00  0.00000000E+00  0.00000000E+00
  0.00000000E+00  0.00000000E+00  0.00000000E+00
  0.00000000E+00  0.00000000E+00  0.00000000E+00
  0.00000000E+00  0.00000000E+00  0.00000000E+00
  0.00000000E+00  0.00000000E+00  0.00000000E+00
  0.00000000E+00  0.00000000E+00  0.00000000E+00
  0.00000000E+00  0.00000000E+00  0.00000000E+00
  0.00000000E+00  0.00000000E+00  0.00000000E+00
  0.00000000E+00  0.00000000E+00  0.00000000E+00
  0.00000000E+00  0.00000000E+00  0.00000000E+00
  0.00000000E+00  0.00000000E+00  0.00000000E+00
  0.00000000E+00  0.00000000E+00  0.00000000E+00
  0.00000000E+00  0.00000000E+00  0.00000000E+00
  0.00000000E+00  0.00000000E+00  0.00000000E+00
  0.00000000E+00  0.00000000E+00  0.00000000E+00
  0.00000000E+00  0.00000000E+00  0.00000000E+00
