# Supplementary material for: Toward Efficient Hydrogen Production: Impact of Solid Solution of Tungsten on Nickel–Iron Hydroxide OER Catalysts
Source: ACS Catal. 2026 Feb 6;16(5):4449–62. doi: 10.1021/acscatal.5c07061 (PMC12976961; doi:10.1021/acscatal.5c07061)
Supplement: Supplementary file 2 [file cs5c07061_si_004.zip › Data/NiFeWOOH-FeNi-active_Fe/OO/bader.pqr]

Generated by vaspkit
HETATM    1  H   MOL A   1       2.411   3.828  19.994  -0.62417300   0.3700     H
HETATM    2  H   MOL A   1       3.811   5.464  22.356  -0.64998100   0.3700     H
HETATM    3  H   MOL A   1       0.884   0.974  24.210  -0.64105200   0.3700     H
HETATM    4  H   MOL A   1       2.420   2.280  26.940  -0.63792800   0.3700     H
HETATM    5  H   MOL A   1       4.220   4.173   3.061  -0.61403500   0.3700     H
HETATM    6  H   MOL A   1       5.301   3.611  20.000  -0.62976300   0.3700     H
HETATM    7  H   MOL A   1       6.990   5.059  22.837  -0.63841700   0.3700     H
HETATM    8  H   MOL A   1       3.956   0.966  24.233  -0.64508700   0.3700     H
HETATM    9  H   MOL A   1       5.404   2.683  26.279  -0.64347300   0.3700     H
HETATM   10  H   MOL A   1       6.863   4.500   1.310  -0.63032300   0.3700     H
HETATM   11  H   MOL A   1       3.097   6.165  16.954  -0.62596600   0.3700     H
HETATM   12  H   MOL A   1       3.777   4.772  17.058  -0.59813800   0.3700     H
HETATM   13  O   MOL A   1       0.995   1.143  19.494   0.95928200   0.8200     O
HETATM   14  O   MOL A   1       0.830   0.702   2.805   1.01544100   0.8200     O
HETATM   15  O   MOL A   1       2.364   2.583  21.500   1.06457700   0.8200     O
HETATM   16  O   MOL A   1       3.976   4.451  23.660   1.14793500   0.8200     O
HETATM   17  O   MOL A   1       2.452   6.166  25.502   1.06767300   0.8200     O
HETATM   18  O   MOL A   1       2.356   4.574  19.356   1.17819100   0.8200     O
HETATM   19  O   MOL A   1       2.405   1.604   0.664   1.19699100   0.8200     O
HETATM   20  O   MOL A   1       6.654   3.333   2.668   1.05278400   0.8200     O
HETATM   21  O   MOL A   1       3.840   6.130  21.602   1.21750200   0.8200     O
HETATM   22  O   MOL A   1       0.908   1.671  23.497   1.24417500   0.8200     O
HETATM   23  O   MOL A   1       2.572   3.406  25.637   1.09909400   0.8200     O
HETATM   24  O   MOL A   1       3.933   4.967   0.473   1.04995300   0.8200     O
HETATM   25  O   MOL A   1       4.001   0.811  19.562   1.00291000   0.8200     O
HETATM   26  O   MOL A   1       3.967   0.849   2.731   1.04642500   0.8200     O
HETATM   27  O   MOL A   1       5.528   2.668  21.510   1.09286000   0.8200     O
HETATM   28  O   MOL A   1       6.932   4.362  23.558   1.20029400   0.8200     O
HETATM   29  O   MOL A   1       5.317   6.016  25.489   1.10418100   0.8200     O
HETATM   30  O   MOL A   1       5.359   4.333  19.337   1.16084800   0.8200     O
HETATM   31  O   MOL A   1       5.422   1.743   0.578   1.03437100   0.8200     O
HETATM   32  O   MOL A   1       4.032   3.216   3.087   1.16909200   0.8200     O
HETATM   33  O   MOL A   1       7.121   6.122  21.545   1.11772900   0.8200     O
HETATM   34  O   MOL A   1       3.970   1.669  23.518   1.20926900   0.8200     O
HETATM   35  O   MOL A   1       5.394   3.373  25.560   1.22857400   0.8200     O
HETATM   36  O   MOL A   1       6.910   5.166   0.576   1.19056900   0.8200     O
HETATM   37  O   MOL A   1       6.747   5.032  16.576   0.03017700   0.8200     O
HETATM   38  O   MOL A   1       6.911   6.011  17.346   0.15105300   0.8200     O
HETATM   39  O   MOL A   1       3.917   5.721  17.240   1.14589900   0.8200     O
HETATM   40 NI   MOL A   1       2.459   3.007  23.566  -1.23740000   1.2860    NI
HETATM   41 NI   MOL A   1       0.954   0.248   0.624  -1.22558000   1.2860    NI
HETATM   42 NI   MOL A   1       2.395   2.133   2.613  -1.25719500   1.2860    NI
HETATM   43 NI   MOL A   1       3.954   1.216  21.517  -1.22998000   1.2860    NI
HETATM   44 NI   MOL A   1       6.898   4.731  25.584  -1.23258600   1.2860    NI
HETATM   45 NI   MOL A   1       3.888   0.263   0.587  -1.22229800   1.2860    NI
HETATM   46 NI   MOL A   1       3.957   5.735  19.361  -1.25294200   1.2860    NI
HETATM   47 FE   MOL A   1       6.746   5.651  19.545  -1.68361500   1.3020    FE
HETATM   48 FE   MOL A   1       5.390   3.082  23.513  -1.77081600   1.3020    FE
HETATM   49  W   MOL A   1       0.928   1.412  21.261  -2.85817400   1.4550     W
HETATM   50  W   MOL A   1       3.779   4.881  25.619  -2.87871000   1.4550     W
HETATM   51  W   MOL A   1       5.487   1.912   2.403  -2.77828400   1.4550     W
END
