# Supplementary material for: Toward Efficient Hydrogen Production: Impact of Solid Solution of Tungsten on Nickel–Iron Hydroxide OER Catalysts
Source: ACS Catal. 2026 Feb 6;16(5):4449–62. doi: 10.1021/acscatal.5c07061 (PMC12976961; doi:10.1021/acscatal.5c07061)
Supplement: Supplementary file 2 [file cs5c07061_si_004.zip › Data/NiFeWOOH-FeNi-active_Fe/OO/CONTCAR]

NiFe                                    
   1.00000000000000     
     5.9784002304000001    0.0000000000000000    0.0000000000000000
     1.4945932141000000    6.1742788343999999    0.0000000000000000
     0.0000000000000000    0.0000000000000000   27.0132007598999984
   H    O    Ni   Fe   W 
    12    27     7     2     3
Direct
  0.2482802234014798  0.6199495460095008  0.7401667348836583
  0.4162995351875267  0.8848992656183157  0.8275770198197776
  0.1083588083546729  0.1577591041247359  0.8962449977715892
  0.3125402819195031  0.3692324484786766  0.9972969106570915
  0.5368737051485226  0.6759219675570733  0.1133074936102076
  0.7405042946072697  0.5848738801684945  0.7403793065930770
  0.9643567309646386  0.8193500956704796  0.8454067527985956
  0.6226554499711270  0.1564427058115427  0.8970724225386206
  0.7952404991756268  0.4345235337581315  0.9728269792989650
  0.9657791628803096  0.7288095415160214  0.0484951522062502
  0.2683660501116805  0.9984803278897303  0.6276167200358245
  0.4386071491509185  0.7729567207645331  0.6314740390922040
  0.1201355620976585  0.1850754958149494  0.7216341973222953
  0.1103497603365042  0.1136846655124799  0.1038512521847395
  0.2908056063953666  0.4182893100178333  0.7958979255875676
  0.4847708615810689  0.7209347145387000  0.8758559389470122
  0.1605008898583407  0.9986954922416516  0.9440577824276630
  0.2088476068378426  0.7408676778691401  0.7165449858469088
  0.3373681892382550  0.2598182786239107  0.0245810043664108
  0.9780196774774197  0.5397616476314298  0.0987728988730794
  0.3941666882145611  0.9928641731832002  0.7996692369499598
  0.0841828065012393  0.2707039647891847  0.8698514194434992
  0.2922585641069091  0.5516422265470950  0.9490454038381060
  0.4568117039796533  0.8044827871538445  0.0174968480276263
  0.6364735940239754  0.1314012560207800  0.7241540093150292
  0.6291478781184097  0.1374886287362855  0.1010920852754467
  0.8165681810629692  0.4321835251429178  0.7962946229684178
  0.9828823394161006  0.7064018280794997  0.8720908055675807
  0.6457222613616480  0.9744165413349322  0.9435720970801640
  0.7209072875952103  0.7018375249281945  0.7158231374168054
  0.8363736625479632  0.2823808182407319  0.0214077865260904
  0.5442170844209357  0.5209484012215242  0.1142732348881310
  0.9431556667998251  0.9915321416555543  0.7975606569213767
  0.5964664914827296  0.2703906310047870  0.8706221385733741
  0.7655903718681145  0.5463381637020817  0.9461869030996795
  0.9466082192147880  0.8367344634709895  0.0213134384741664
  0.9248173541805258  0.8150000205121515  0.6136129549833313
  0.9126191572759836  0.9736344309045535  0.6421271774566222
  0.4234987237447712  0.9265914914281410  0.6381979487253915
  0.2895415375387671  0.4869671466101977  0.8724012303636712
  0.1495815806911338  0.0401725330417975  0.0231173976484200
  0.3142251603044457  0.3454014444853257  0.0967163113026075
  0.6121648287149100  0.1968902673358954  0.7965393371415530
  0.9622532415463141  0.7663192335670033  0.9470779130967557
  0.6396812766006050  0.0425428439669204  0.0217230488540849
  0.4297421880726091  0.9288330239784841  0.7167219581473034
  0.8996552382353045  0.9152926333370743  0.7235502831046077
  0.7768380141559064  0.4991567539342157  0.8704405131552377
  0.0980175400149008  0.2287589675895276  0.7870478942581585
  0.4344568726081093  0.7905778259231298  0.9484010464398693
  0.8403617019049463  0.3097377645566226  0.0889663210954197
 
  0.00000000E+00  0.00000000E+00  0.00000000E+00
  0.00000000E+00  0.00000000E+00  0.00000000E+00
  0.00000000E+00  0.00000000E+00  0.00000000E+00
  0.00000000E+00  0.00000000E+00  0.00000000E+00
  0.00000000E+00  0.00000000E+00  0.00000000E+00
  0.00000000E+00  0.00000000E+00  0.00000000E+00
  0.00000000E+00  0.00000000E+00  0.00000000E+00
  0.00000000E+00  0.00000000E+00  0.00000000E+00
  0.00000000E+00  0.00000000E+00  0.00000000E+00
  0.00000000E+00  0.00000000E+00  0.00000000E+00
  0.00000000E+00  0.00000000E+00  0.00000000E+00
  0.00000000E+00  0.00000000E+00  0.00000000E+00
  0.00000000E+00  0.00000000E+00  0.00000000E+00
  0.00000000E+00  0.00000000E+00  0.00000000E+00
  0.00000000E+00  0.00000000E+00  0.00000000E+00
  0.00000000E+00  0.00000000E+00  0.00000000E+00
  0.00000000E+00  0.00000000E+00  0.00000000E+00
  0.00000000E+00  0.00000000E+00  0.00000000E+00
  0.00000000E+00  0.00000000E+00  0.00000000E+00
  0.00000000E+00  0.00000000E+00  0.00000000E+00
  0.00000000E+00  0.00000000E+00  0.00000000E+00
  0.00000000E+00  0.00000000E+00  0.00000000E+00
  0.00000000E+00  0.00000000E+00  0.00000000E+00
  0.00000000E+00  0.00000000E+00  0.00000000E+00
  0.00000000E+00  0.00000000E+00  0.00000000E+00
  0.00000000E+00  0.00000000E+00  0.00000000E+00
  0.00000000E+00  0.00000000E+00  0.00000000E+00
  0.00000000E+00  0.00000000E+00  0.00000000E+00
  0.00000000E+00  0.00000000E+00  0.00000000E+00
  0.00000000E+00  0.00000000E+00  0.00000000E+00
  0.00000000E+00  0.00000000E+00  0.00000000E+00
  0.00000000E+00  0.00000000E+00  0.00000000E+00
  0.00000000E+00  0.00000000E+00  0.00000000E+00
  0.00000000E+00  0.00000000E+00  0.00000000E+00
  0.00000000E+00  0.00000000E+00  0.00000000E+00
  0.00000000E+00  0.00000000E+00  0.00000000E+00
  0.00000000E+00  0.00000000E+00  0.00000000E+00
  0.00000000E+00  0.00000000E+00  0.00000000E+00
  0.00000000E+00  0.00000000E+00  0.00000000E+00
  0.00000000E+00  0.00000000E+00  0.00000000E+00
  0.00000000E+00  0.00000000E+00  0.00000000E+00
  0.00000000E+00  0.00000000E+00  0.00000000E+00
  0.00000000E+00  0.00000000E+00  0.00000000E+00
  0.00000000E+00  0.00000000E+00  0.00000000E+00
  0.00000000E+00  0.00000000E+00  0.00000000E+00
  0.00000000E+00  0.00000000E+00  0.00000000E+00
  0.00000000E+00  0.00000000E+00  0.00000000E+00
  0.00000000E+00  0.00000000E+00  0.00000000E+00
  0.00000000E+00  0.00000000E+00  0.00000000E+00
  0.00000000E+00  0.00000000E+00  0.00000000E+00
  0.00000000E+00  0.00000000E+00  0.00000000E+00
