# Supplementary material for: Toward Efficient Hydrogen Production: Impact of Solid Solution of Tungsten on Nickel–Iron Hydroxide OER Catalysts
Source: ACS Catal. 2026 Feb 6;16(5):4449–62. doi: 10.1021/acscatal.5c07061 (PMC12976961; doi:10.1021/acscatal.5c07061)
Supplement: Supplementary file 2 [file cs5c07061_si_004.zip › Data/NiFeWOOH-FeNi-active_Fe/OOH/bader.pqr]

Generated by vaspkit
HETATM    1  H   MOL A   1       2.319   3.868  20.102  -0.62819800   0.3700     H
HETATM    2  H   MOL A   1       3.869   5.431  22.292  -0.64419100   0.3700     H
HETATM    3  H   MOL A   1       0.831   1.030  24.199  -0.64376000   0.3700     H
HETATM    4  H   MOL A   1       2.415   2.303  26.925  -0.62294300   0.3700     H
HETATM    5  H   MOL A   1       4.220   4.174   3.091  -0.61355200   0.3700     H
HETATM    6  H   MOL A   1       5.605   3.835  20.039  -0.60314900   0.3700     H
HETATM    7  H   MOL A   1       6.915   5.054  22.841  -0.64663800   0.3700     H
HETATM    8  H   MOL A   1       4.034   1.035  24.213  -0.63854900   0.3700     H
HETATM    9  H   MOL A   1       5.387   2.741  26.351  -0.64810200   0.3700     H
HETATM   10  H   MOL A   1       6.866   4.523   1.294  -0.63841100   0.3700     H
HETATM   11  H   MOL A   1       5.479   5.392  16.608  -0.61355500   0.3700     H
HETATM   12  H   MOL A   1       2.870   5.820  17.097  -0.64410900   0.3700     H
HETATM   13  H   MOL A   1       3.587   4.478  17.339  -0.63486000   0.3700     H
HETATM   14  O   MOL A   1       0.934   1.018  19.448   0.97110000   0.8200     O
HETATM   15  O   MOL A   1       0.825   0.710   2.807   1.01232200   0.8200     O
HETATM   16  O   MOL A   1       2.348   2.527  21.463   1.07038400   0.8200     O
HETATM   17  O   MOL A   1       4.031   4.403  23.640   1.10701600   0.8200     O
HETATM   18  O   MOL A   1       2.458   6.168  25.443   1.07709300   0.8200     O
HETATM   19  O   MOL A   1       2.381   4.565  19.407   1.15242800   0.8200     O
HETATM   20  O   MOL A   1       2.399   1.626   0.647   1.18027300   0.8200     O
HETATM   21  O   MOL A   1       6.646   3.343   2.655   1.05202000   0.8200     O
HETATM   22  O   MOL A   1       3.891   6.124  21.570   1.22442200   0.8200     O
HETATM   23  O   MOL A   1       0.883   1.744  23.499   1.19815500   0.8200     O
HETATM   24  O   MOL A   1       2.572   3.429  25.612   1.10139400   0.8200     O
HETATM   25  O   MOL A   1       3.922   4.997   0.458   1.03772000   0.8200     O
HETATM   26  O   MOL A   1       4.066   0.785  19.549   0.95338600   0.8200     O
HETATM   27  O   MOL A   1       3.956   0.856   2.716   1.04618300   0.8200     O
HETATM   28  O   MOL A   1       5.544   2.677  21.399   1.06915800   0.8200     O
HETATM   29  O   MOL A   1       6.886   4.334  23.553   1.15518600   0.8200     O
HETATM   30  O   MOL A   1       5.317   6.052  25.461   1.10571200   0.8200     O
HETATM   31  O   MOL A   1       5.565   4.424  19.246   1.05099300   0.8200     O
HETATM   32  O   MOL A   1       5.421   1.748   0.582   1.03676000   0.8200     O
HETATM   33  O   MOL A   1       4.028   3.217   3.098   1.16903200   0.8200     O
HETATM   34  O   MOL A   1       7.159   6.148  21.675   1.07386500   0.8200     O
HETATM   35  O   MOL A   1       4.019   1.736  23.493   1.14484200   0.8200     O
HETATM   36  O   MOL A   1       5.385   3.423  25.626   1.24074700   0.8200     O
HETATM   37  O   MOL A   1       6.911   5.192   0.563   1.18571300   0.8200     O
HETATM   38  O   MOL A   1       6.440   5.120  16.564   0.48527300   0.8200     O
HETATM   39  O   MOL A   1       7.057   6.038  17.417   0.36393200   0.8200     O
HETATM   40  O   MOL A   1       3.778   5.434  17.247   1.20679900   0.8200     O
HETATM   41 NI   MOL A   1       2.469   3.030  23.536  -1.25206300   1.2860    NI
HETATM   42 NI   MOL A   1       0.951   0.271   0.597  -1.21504000   1.2860    NI
HETATM   43 NI   MOL A   1       2.389   2.141   2.604  -1.25935300   1.2860    NI
HETATM   44 NI   MOL A   1       3.971   1.228  21.489  -1.23417400   1.2860    NI
HETATM   45 NI   MOL A   1       6.897   4.741  25.580  -1.23212200   1.2860    NI
HETATM   46 NI   MOL A   1       3.885   0.285   0.570  -1.22617600   1.2860    NI
HETATM   47 NI   MOL A   1       4.021   5.695  19.403  -1.23861700   1.2860    NI
HETATM   48 FE   MOL A   1       6.885   5.786  19.311  -1.53623400   1.3020    FE
HETATM   49 FE   MOL A   1       5.418   3.075  23.534  -1.57429000   1.3020    FE
HETATM   50  W   MOL A   1       0.875   1.379  21.233  -2.85525800   1.4550     W
HETATM   51  W   MOL A   1       3.797   4.893  25.609  -2.88102100   1.4550     W
HETATM   52  W   MOL A   1       5.483   1.917   2.407  -2.77586000   1.4550     W
END
