# Supplementary material for: Toward Efficient Hydrogen Production: Impact of Solid Solution of Tungsten on Nickel–Iron Hydroxide OER Catalysts
Source: ACS Catal. 2026 Feb 6;16(5):4449–62. doi: 10.1021/acscatal.5c07061 (PMC12976961; doi:10.1021/acscatal.5c07061)
Supplement: Supplementary file 2 [file cs5c07061_si_004.zip › Data/NiFeWOOH-FeNi-active_Fe/OOH/CONTCAR]

NiFe                                    
   1.00000000000000     
     5.9784002304000001    0.0000000000000000    0.0000000000000000
     1.4945932141000000    6.1742788343999999    0.0000000000000000
     0.0000000000000000    0.0000000000000000   27.0132007598999984
   H    O    Ni   Fe   W 
    13    27     7     2     3
Direct
  0.2312681591391623  0.6265292838999486  0.7441496100767182
  0.4272077336521818  0.8796822240183104  0.8252349478591015
  0.0973535284589460  0.1668206936150298  0.8958285017085288
  0.3107740501071490  0.3730529057421137  0.9967249299750165
  0.5369396599432719  0.6759913136385975  0.1144308028743808
  0.7822879988118885  0.6211679379545956  0.7418349957616854
  0.9520635433460853  0.8185529226071537  0.8455575089492697
  0.6327957716031989  0.1676940064521659  0.8963506469214337
  0.7900597293708600  0.4439645321742773  0.9754776742675020
  0.9654065052391587  0.7325540721316912  0.0479177515301643
  0.6980931032639646  0.8733389696805247  0.6148024381476773
  0.2443715676781864  0.9426067047101796  0.6329225851026976
  0.4187553433282005  0.7252356684111163  0.6418872433074156
  0.1149926516297981  0.1648092596436754  0.7199282061735133
  0.1092698397961485  0.1150377602224069  0.1039180576238579
  0.2904205498651180  0.4092930109022674  0.7945522121128974
  0.4959377953581949  0.7131984762731847  0.8751366784782988
  0.1614060716611334  0.9989609798764363  0.9418699840558276
  0.2134984807442137  0.7394007964978897  0.7184423872928960
  0.3354935952130162  0.2633223639459388  0.0239576198306395
  0.9763154439147641  0.5414288478651272  0.0982722810122851
  0.4029147215586235  0.9918449246970127  0.7984974045375992
  0.0770602214426006  0.2824680547627096  0.8698920686804001
  0.2913086384812758  0.5553638555220815  0.9481177351887808
  0.4536895877795928  0.8093434543458500  0.0169609238611983
  0.6482623879876641  0.1271018967619000  0.7236864146583102
  0.6270397560782470  0.1385670369122778  0.1005521631035222
  0.8189966789679985  0.4335519598601962  0.7921794454714615
  0.9763582203900043  0.7019636847095327  0.8719062231406198
  0.6443507078727180  0.9802161522856849  0.9425392600441782
  0.7517367170496456  0.7165423180824533  0.7124541178681554
  0.8359682192376994  0.2831030919349260  0.0215346300164185
  0.5434818971936224  0.5210869329610759  0.1146858294776365
  0.9485470410504320  0.9956817690630189  0.8023669494300236
  0.6019631407405868  0.2811146430012101  0.8696899435739738
  0.7621829249859147  0.5544007661538686  0.9486315067457980
  0.9457576919436264  0.8408940495398980  0.0208338245759094
  0.8698501783377353  0.8293154934310962  0.6131826355367807
  0.9359182519452602  0.9778590492604167  0.6447669287092666
  0.4118553340262139  0.8800606024017483  0.6384658776571328
  0.2903630722440340  0.4908012723071096  0.8712877929688929
  0.1481680995505030  0.0438800504778456  0.0221046334787189
  0.3128728654770256  0.3467369718610769  0.0963912605698667
  0.6145358581123048  0.1989043246554374  0.7955120265802904
  0.9616037036030676  0.7678762041578295  0.9469306009137952
  0.6382915347698912  0.0462325348205681  0.0211187874013206
  0.4419235199645755  0.9223626488463665  0.7182622022011032
  0.9172905843547952  0.9371088294641652  0.7148805873927486
  0.7816727564644097  0.4980505033252527  0.8711987120345555
  0.0904487208351910  0.2233465899535361  0.7860106379897331
  0.4370586173591278  0.7924610840145689  0.9480039525883228
  0.8395575520709713  0.3104055271666439  0.0891159675416802
 
  0.00000000E+00  0.00000000E+00  0.00000000E+00
  0.00000000E+00  0.00000000E+00  0.00000000E+00
  0.00000000E+00  0.00000000E+00  0.00000000E+00
  0.00000000E+00  0.00000000E+00  0.00000000E+00
  0.00000000E+00  0.00000000E+00  0.00000000E+00
  0.00000000E+00  0.00000000E+00  0.00000000E+00
  0.00000000E+00  0.00000000E+00  0.00000000E+00
  0.00000000E+00  0.00000000E+00  0.00000000E+00
  0.00000000E+00  0.00000000E+00  0.00000000E+00
  0.00000000E+00  0.00000000E+00  0.00000000E+00
  0.00000000E+00  0.00000000E+00  0.00000000E+00
  0.00000000E+00  0.00000000E+00  0.00000000E+00
  0.00000000E+00  0.00000000E+00  0.00000000E+00
  0.00000000E+00  0.00000000E+00  0.00000000E+00
  0.00000000E+00  0.00000000E+00  0.00000000E+00
  0.00000000E+00  0.00000000E+00  0.00000000E+00
  0.00000000E+00  0.00000000E+00  0.00000000E+00
  0.00000000E+00  0.00000000E+00  0.00000000E+00
  0.00000000E+00  0.00000000E+00  0.00000000E+00
  0.00000000E+00  0.00000000E+00  0.00000000E+00
  0.00000000E+00  0.00000000E+00  0.00000000E+00
  0.00000000E+00  0.00000000E+00  0.00000000E+00
  0.00000000E+00  0.00000000E+00  0.00000000E+00
  0.00000000E+00  0.00000000E+00  0.00000000E+00
  0.00000000E+00  0.00000000E+00  0.00000000E+00
  0.00000000E+00  0.00000000E+00  0.00000000E+00
  0.00000000E+00  0.00000000E+00  0.00000000E+00
  0.00000000E+00  0.00000000E+00  0.00000000E+00
  0.00000000E+00  0.00000000E+00  0.00000000E+00
  0.00000000E+00  0.00000000E+00  0.00000000E+00
  0.00000000E+00  0.00000000E+00  0.00000000E+00
  0.00000000E+00  0.00000000E+00  0.00000000E+00
  0.00000000E+00  0.00000000E+00  0.00000000E+00
  0.00000000E+00  0.00000000E+00  0.00000000E+00
  0.00000000E+00  0.00000000E+00  0.00000000E+00
  0.00000000E+00  0.00000000E+00  0.00000000E+00
  0.00000000E+00  0.00000000E+00  0.00000000E+00
  0.00000000E+00  0.00000000E+00  0.00000000E+00
  0.00000000E+00  0.00000000E+00  0.00000000E+00
  0.00000000E+00  0.00000000E+00  0.00000000E+00
  0.00000000E+00  0.00000000E+00  0.00000000E+00
  0.00000000E+00  0.00000000E+00  0.00000000E+00
  0.00000000E+00  0.00000000E+00  0.00000000E+00
  0.00000000E+00  0.00000000E+00  0.00000000E+00
  0.00000000E+00  0.00000000E+00  0.00000000E+00
  0.00000000E+00  0.00000000E+00  0.00000000E+00
  0.00000000E+00  0.00000000E+00  0.00000000E+00
  0.00000000E+00  0.00000000E+00  0.00000000E+00
  0.00000000E+00  0.00000000E+00  0.00000000E+00
  0.00000000E+00  0.00000000E+00  0.00000000E+00
  0.00000000E+00  0.00000000E+00  0.00000000E+00
  0.00000000E+00  0.00000000E+00  0.00000000E+00
