# Supplementary material for: Toward Efficient Hydrogen Production: Impact of Solid Solution of Tungsten on Nickel–Iron Hydroxide OER Catalysts
Source: ACS Catal. 2026 Feb 6;16(5):4449–62. doi: 10.1021/acscatal.5c07061 (PMC12976961; doi:10.1021/acscatal.5c07061)
Supplement: Supplementary file 2 [file cs5c07061_si_004.zip › Data/NiFeWOOH-FeNi-active_Fe/slab/bader.pqr]

Generated by vaspkit
HETATM    1  H   MOL A   1       2.386   3.876  18.732  -0.64531900   0.3700     H
HETATM    2  H   MOL A   1       3.820   5.428  22.290  -0.63948300   0.3700     H
HETATM    3  H   MOL A   1       0.884   0.948  24.239  -0.64767500   0.3700     H
HETATM    4  H   MOL A   1       2.421   2.255  26.972  -0.63530900   0.3700     H
HETATM    5  H   MOL A   1       4.220   4.150   3.099  -0.63477700   0.3700     H
HETATM    6  H   MOL A   1       5.208   3.502  19.656  -0.61563000   0.3700     H
HETATM    7  H   MOL A   1       7.007   5.038  22.878  -0.63279500   0.3700     H
HETATM    8  H   MOL A   1       3.976   0.936  24.252  -0.63224800   0.3700     H
HETATM    9  H   MOL A   1       5.406   2.658  26.310  -0.64867300   0.3700     H
HETATM   10  H   MOL A   1       6.863   4.473   1.342  -0.62709500   0.3700     H
HETATM   11  O   MOL A   1       1.034   1.211  19.526   0.95884400   0.8200     O
HETATM   12  O   MOL A   1       0.829   0.680   2.839   1.01490000   0.8200     O
HETATM   13  O   MOL A   1       2.389   2.562  21.567   1.02826700   0.8200     O
HETATM   14  O   MOL A   1       3.984   4.433  23.689   1.14195200   0.8200     O
HETATM   15  O   MOL A   1       2.454   6.147  25.534   1.06939600   0.8200     O
HETATM   16  O   MOL A   1       2.349   4.839  18.864   1.21668300   0.8200     O
HETATM   17  O   MOL A   1       2.405   1.580   0.696   1.19329700   0.8200     O
HETATM   18  O   MOL A   1       6.653   3.311   2.692   1.05299300   0.8200     O
HETATM   19  O   MOL A   1       3.865   6.098  21.548   1.21898600   0.8200     O
HETATM   20  O   MOL A   1       0.917   1.646  23.528   1.25124100   0.8200     O
HETATM   21  O   MOL A   1       2.579   3.384  25.669   1.09907300   0.8200     O
HETATM   22  O   MOL A   1       3.936   4.945   0.501   1.03600900   0.8200     O
HETATM   23  O   MOL A   1       4.011   0.816  19.530   1.05644600   0.8200     O
HETATM   24  O   MOL A   1       3.965   0.827   2.761   1.04627900   0.8200     O
HETATM   25  O   MOL A   1       5.534   2.677  21.533   1.08071100   0.8200     O
HETATM   26  O   MOL A   1       6.941   4.339  23.593   1.19721200   0.8200     O
HETATM   27  O   MOL A   1       5.324   5.994  25.520   1.09982600   0.8200     O
HETATM   28  O   MOL A   1       5.332   4.361  19.212   1.16349400   0.8200     O
HETATM   29  O   MOL A   1       5.423   1.717   0.610   1.04918900   0.8200     O
HETATM   30  O   MOL A   1       4.033   3.193   3.118   1.18893900   0.8200     O
HETATM   31  O   MOL A   1       7.151   6.105  21.555   1.14300900   0.8200     O
HETATM   32  O   MOL A   1       3.987   1.639  23.538   1.19897300   0.8200     O
HETATM   33  O   MOL A   1       5.399   3.349  25.591   1.23922800   0.8200     O
HETATM   34  O   MOL A   1       6.912   5.141   0.609   1.19302000   0.8200     O
HETATM   35 NI   MOL A   1       2.473   2.981  23.612  -1.23675000   1.2860    NI
HETATM   36 NI   MOL A   1       0.955   0.224   0.660  -1.23212100   1.2860    NI
HETATM   37 NI   MOL A   1       2.394   2.112   2.645  -1.25905200   1.2860    NI
HETATM   38 NI   MOL A   1       3.975   1.208  21.519  -1.22819300   1.2860    NI
HETATM   39 NI   MOL A   1       6.904   4.708  25.620  -1.23598700   1.2860    NI
HETATM   40 NI   MOL A   1       3.889   0.239   0.621  -1.22479100   1.2860    NI
HETATM   41 NI   MOL A   1       3.962   5.773  19.423  -1.24176200   1.2860    NI
HETATM   42 FE   MOL A   1       6.733   5.611  19.651  -1.66952300   1.3020    FE
HETATM   43 FE   MOL A   1       5.393   3.065  23.551  -1.77197500   1.3020    FE
HETATM   44  W   MOL A   1       0.942   1.452  21.292  -2.84987900   1.4550     W
HETATM   45  W   MOL A   1       3.784   4.865  25.648  -2.86162200   1.4550     W
HETATM   46  W   MOL A   1       5.487   1.890   2.434  -2.79158300   1.4550     W
END
