# Supplementary material for: Toward Efficient Hydrogen Production: Impact of Solid Solution of Tungsten on Nickel–Iron Hydroxide OER Catalysts
Source: ACS Catal. 2026 Feb 6;16(5):4449–62. doi: 10.1021/acscatal.5c07061 (PMC12976961; doi:10.1021/acscatal.5c07061)
Supplement: Supplementary file 2 [file cs5c07061_si_004.zip › Data/NiFeWOOH-FeNi-active_Fe/slab/BAND_CENTER]

#Atom-ID    s-band-center    p-band-center    d-band-center (eV)
    1          -8.844          -2.938           0.000
    2          -9.181          -5.369           0.000
    3          -9.389          -5.214           0.000
    4          -8.961          -5.063           0.000
    5          -8.542          -2.545           0.000
    6          -8.500          -3.644           0.000
    7          -9.330          -5.333           0.000
    8          -8.708          -4.542           0.000
    9         -10.169          -5.929           0.000
   10          -9.244          -5.047           0.000
   11         -11.293          -1.810           0.000
   12         -14.179          -1.692           0.000
   13         -14.915          -1.872           0.000
   14         -14.494          -1.863           0.000
   15         -15.951          -2.365           0.000
   16         -15.806          -2.365           0.000
   17         -15.626          -2.905           0.000
   18         -14.044          -1.286           0.000
   19         -15.940          -2.989           0.000
   20         -16.094          -3.031           0.000
   21         -13.220          -1.823           0.000
   22         -14.508          -1.706           0.000
   23          -2.584          -0.730           0.000
   24         -13.927          -1.425           0.000
   25         -15.402          -2.171           0.000
   26         -15.896          -3.096           0.000
   27         -13.445          -1.863           0.000
   28         -15.360          -2.439           0.000
   29         -16.139          -2.588           0.000
   30         -16.008          -2.607           0.000
   31         -14.821          -1.748           0.000
   32         -15.290          -3.039           0.000
   33         -16.436          -3.203           0.000
   34         -15.696          -2.867           0.000
   35           0.545          -1.876          -2.640
   36           2.085          -0.679          -3.254
   37           1.939           0.638          -3.130
   38           1.480          -1.417          -2.691
   39           0.957          -1.740          -2.807
   40           1.866          -0.903          -2.796
   41           1.395           0.256          -2.621
   42          -0.930          -0.544          -1.891
   43          -2.561          -3.171          -2.668
   44          -5.474          -2.892           0.993
   45          -5.753          -4.009           0.791
   46          -4.455          -2.973           0.376
 
#Average    s-band-center    p-band-center    d-band-center (eV)
              -12.127          -2.203          -1.991

Notice:
The energy window of integration is [-79.66 13.83].
The calculated band-center presented here are referenced to Fermi level (E_F=0 eV).

References:
[1] Hammer, B., and N�rskov, J. K. Electronic Factors Determining the Reactivity of Metal Surfaces. Surf. Sci. 343, 211-220 (1995). DOI:10.1016/0039-6028(96)80007-0
[2] N�rskov, J. K., Studt, F., Abild-Pedersen, F., and Bligaard, T. The Electronic Factor in Heterogeneous Catalysis, chap 8. John Wiley & Sons, 114-137 (2014). DOI:10.1002/9781118892114.ch8
[3] Bhattacharjee, S., Waghmare, U. V., and Lee, S.-C. An Improved D-Band Model of the Catalytic Activity of Magnetic Transition Metal Surfaces. Sci. Rep. 6, 35916 (2016). DOI:10.1038/srep35916
