# Supplementary material for: Toward Efficient Hydrogen Production: Impact of Solid Solution of Tungsten on Nickel–Iron Hydroxide OER Catalysts
Source: ACS Catal. 2026 Feb 6;16(5):4449–62. doi: 10.1021/acscatal.5c07061 (PMC12976961; doi:10.1021/acscatal.5c07061)
Supplement: Supplementary file 2 [file cs5c07061_si_004.zip › Data/NiFeWOOH-FeNi-active_Fe/slab/CONTCAR]

NiFe                                    
   1.00000000000000     
     5.9784002304000001    0.0000000000000000    0.0000000000000000
     1.4945932141000000    6.1742788343999999    0.0000000000000000
     0.0000000000000000    0.0000000000000000   27.0132007598999984
   H    O    Ni   Fe   W 
    10    24     7     2     3
Direct
  0.2421616769299249  0.6277207768810271  0.6934296817657000
  0.4191900839612472  0.8790762467440132  0.8251682844823378
  0.1094338215191542  0.1534678867806818  0.8972955372323455
  0.3136356762587482  0.3652455252872571  0.9984881947814941
  0.5378246444553128  0.6722187024702464  0.1147120489106115
  0.7293619055580010  0.5671308081602930  0.7276449965318221
  0.9681107213488858  0.8159557882426327  0.8469203339558717
  0.6271858569432567  0.1515597299062534  0.8977993367921542
  0.7966877937545718  0.4304265150677296  0.9739530866149408
  0.9668136942355900  0.7245330701294748  0.0496964689541315
  0.1239042635240750  0.1961042356056737  0.7228187164343751
  0.1111677704185183  0.1102038926878350  0.1050889713980823
  0.2959037931311457  0.4149591766431371  0.7983712879569822
  0.4868709907729638  0.7179364058113222  0.8769356830533468
  0.1616466861202426  0.9955026103917390  0.9452431713296079
  0.1970522111603401  0.7836585494543371  0.6983419310412273
  0.3382527407432008  0.2559395892973413  0.0257798799195257
  0.9788152470035456  0.5362561222047901  0.0996438028787097
  0.3996169452934240  0.9876278475008888  0.7976813890750449
  0.0866383123437870  0.2666671614196261  0.8709791180395996
  0.2942798352385481  0.5481275563482555  0.9502404801057480
  0.4580972066382500  0.8009702490402972  0.0185632020412854
  0.6378168412860390  0.1320881548012096  0.7229862033381522
  0.6298252134251427  0.1338693993995648  0.1021987203250987
  0.8172870689265181  0.4336039253532746  0.7971454651901837
  0.9853857961391697  0.7026802534172134  0.8734009589096132
  0.6478914238969722  0.9707446697513475  0.9447403483234140
  0.7152823570149209  0.7063900462419355  0.7111895370519221
  0.8375155725138868  0.2781377912642142  0.0225732862794246
  0.5452643251731786  0.5171989114135727  0.1154262469937422
  0.9489858098577955  0.9888599994261540  0.7979550224712426
  0.6005870696724429  0.2655040212975877  0.8713456025396340
  0.7674602835446720  0.5424542024050822  0.9473565202969922
  0.9479573156575185  0.8327121852783392  0.0225435405283818
  0.2929051608014319  0.4827365217485848  0.8740801103976068
  0.1506395415557051  0.0362770978914284  0.0244290948734545
  0.3149169907436047  0.3420223155348481  0.0979182231580111
  0.6159390461910235  0.1955832168024827  0.7966112004396493
  0.9641959106871880  0.7624470276616080  0.9484184828055149
  0.6409004009267818  0.0387322138685917  0.0230046907048873
  0.4288941573435352  0.9350799104851930  0.7190241971455436
  0.8991278414645265  0.9087086079145053  0.7274544155303033
  0.7780319855155469  0.4964817803444532  0.8718254157719016
  0.0988010757857012  0.2350950047473077  0.7881985963993259
  0.4359393438427759  0.7878958352783911  0.9494591271760129
  0.8412360016811746  0.3060860485982317  0.0901113150550543
 
  0.00000000E+00  0.00000000E+00  0.00000000E+00
  0.00000000E+00  0.00000000E+00  0.00000000E+00
  0.00000000E+00  0.00000000E+00  0.00000000E+00
  0.00000000E+00  0.00000000E+00  0.00000000E+00
  0.00000000E+00  0.00000000E+00  0.00000000E+00
  0.00000000E+00  0.00000000E+00  0.00000000E+00
  0.00000000E+00  0.00000000E+00  0.00000000E+00
  0.00000000E+00  0.00000000E+00  0.00000000E+00
  0.00000000E+00  0.00000000E+00  0.00000000E+00
  0.00000000E+00  0.00000000E+00  0.00000000E+00
  0.00000000E+00  0.00000000E+00  0.00000000E+00
  0.00000000E+00  0.00000000E+00  0.00000000E+00
  0.00000000E+00  0.00000000E+00  0.00000000E+00
  0.00000000E+00  0.00000000E+00  0.00000000E+00
  0.00000000E+00  0.00000000E+00  0.00000000E+00
  0.00000000E+00  0.00000000E+00  0.00000000E+00
  0.00000000E+00  0.00000000E+00  0.00000000E+00
  0.00000000E+00  0.00000000E+00  0.00000000E+00
  0.00000000E+00  0.00000000E+00  0.00000000E+00
  0.00000000E+00  0.00000000E+00  0.00000000E+00
  0.00000000E+00  0.00000000E+00  0.00000000E+00
  0.00000000E+00  0.00000000E+00  0.00000000E+00
  0.00000000E+00  0.00000000E+00  0.00000000E+00
  0.00000000E+00  0.00000000E+00  0.00000000E+00
  0.00000000E+00  0.00000000E+00  0.00000000E+00
  0.00000000E+00  0.00000000E+00  0.00000000E+00
  0.00000000E+00  0.00000000E+00  0.00000000E+00
  0.00000000E+00  0.00000000E+00  0.00000000E+00
  0.00000000E+00  0.00000000E+00  0.00000000E+00
  0.00000000E+00  0.00000000E+00  0.00000000E+00
  0.00000000E+00  0.00000000E+00  0.00000000E+00
  0.00000000E+00  0.00000000E+00  0.00000000E+00
  0.00000000E+00  0.00000000E+00  0.00000000E+00
  0.00000000E+00  0.00000000E+00  0.00000000E+00
  0.00000000E+00  0.00000000E+00  0.00000000E+00
  0.00000000E+00  0.00000000E+00  0.00000000E+00
  0.00000000E+00  0.00000000E+00  0.00000000E+00
  0.00000000E+00  0.00000000E+00  0.00000000E+00
  0.00000000E+00  0.00000000E+00  0.00000000E+00
  0.00000000E+00  0.00000000E+00  0.00000000E+00
  0.00000000E+00  0.00000000E+00  0.00000000E+00
  0.00000000E+00  0.00000000E+00  0.00000000E+00
  0.00000000E+00  0.00000000E+00  0.00000000E+00
  0.00000000E+00  0.00000000E+00  0.00000000E+00
  0.00000000E+00  0.00000000E+00  0.00000000E+00
  0.00000000E+00  0.00000000E+00  0.00000000E+00
