# Supplementary material for: Toward Efficient Hydrogen Production: Impact of Solid Solution of Tungsten on Nickel–Iron Hydroxide OER Catalysts
Source: ACS Catal. 2026 Feb 6;16(5):4449–62. doi: 10.1021/acscatal.5c07061 (PMC12976961; doi:10.1021/acscatal.5c07061)
Supplement: Supplementary file 2 [file cs5c07061_si_004.zip › Data/NiFeWOOH-FeNi-active_Ni/H2O/bader.pqr]

Generated by vaspkit
HETATM    1  H   MOL A   1       2.532   3.743  19.869  -0.60460700   0.3700     H
HETATM    2  H   MOL A   1       3.813   5.403  22.303  -0.64645000   0.3700     H
HETATM    3  H   MOL A   1       0.850   0.959  24.202  -0.63562100   0.3700     H
HETATM    4  H   MOL A   1       2.395   2.271  26.935  -0.64164600   0.3700     H
HETATM    5  H   MOL A   1       4.186   4.165   3.054  -0.61967200   0.3700     H
HETATM    6  H   MOL A   1       5.440   3.604  19.944  -0.62296900   0.3700     H
HETATM    7  H   MOL A   1       6.983   5.058  22.852  -0.64938600   0.3700     H
HETATM    8  H   MOL A   1       3.953   0.957  24.232  -0.64865100   0.3700     H
HETATM    9  H   MOL A   1       5.374   2.669  26.275  -0.63545900   0.3700     H
HETATM   10  H   MOL A   1       6.837   4.492   1.309  -0.62504000   0.3700     H
HETATM   11  H   MOL A   1       4.213   4.587  17.215  -0.62708400   0.3700     H
HETATM   12  H   MOL A   1       5.036   5.869  16.930  -0.63769700   0.3700     H
HETATM   13  H   MOL A   1       1.913   5.929  16.932  -0.65949800   0.3700     H
HETATM   14  H   MOL A   1       5.632   0.977  17.512  -0.61484400   0.3700     H
HETATM   15  O   MOL A   1       0.989   1.071  19.505   1.01962300   0.8200     O
HETATM   16  O   MOL A   1       0.797   0.697   2.807   1.01617500   0.8200     O
HETATM   17  O   MOL A   1       2.331   2.517  21.514   1.06681600   0.8200     O
HETATM   18  O   MOL A   1       3.955   4.441  23.653   1.14766600   0.8200     O
HETATM   19  O   MOL A   1       2.426   6.155  25.497   1.07046400   0.8200     O
HETATM   20  O   MOL A   1       2.547   4.532  19.288   1.18978600   0.8200     O
HETATM   21  O   MOL A   1       2.375   1.595   0.659   1.19669300   0.8200     O
HETATM   22  O   MOL A   1       6.620   3.326   2.661   1.05469100   0.8200     O
HETATM   23  O   MOL A   1       3.860   6.070  21.549   1.22764900   0.8200     O
HETATM   24  O   MOL A   1       0.898   1.663  23.498   1.24066300   0.8200     O
HETATM   25  O   MOL A   1       2.556   3.394  25.638   1.09874200   0.8200     O
HETATM   26  O   MOL A   1       3.908   4.959   0.468   1.04806200   0.8200     O
HETATM   27  O   MOL A   1       3.955   0.804  19.549   1.07515500   0.8200     O
HETATM   28  O   MOL A   1       3.936   0.841   2.729   1.04443600   0.8200     O
HETATM   29  O   MOL A   1       5.495   2.682  21.486   1.09001700   0.8200     O
HETATM   30  O   MOL A   1       6.915   4.342  23.565   1.21621400   0.8200     O
HETATM   31  O   MOL A   1       5.298   6.004  25.488   1.10545400   0.8200     O
HETATM   32  O   MOL A   1       5.483   4.295  19.245   1.19176300   0.8200     O
HETATM   33  O   MOL A   1       5.392   1.732   0.575   1.03868600   0.8200     O
HETATM   34  O   MOL A   1       3.999   3.208   3.088   1.17697800   0.8200     O
HETATM   35  O   MOL A   1       7.140   6.127  21.654   1.09222400   0.8200     O
HETATM   36  O   MOL A   1       3.965   1.660  23.518   1.21703200   0.8200     O
HETATM   37  O   MOL A   1       5.372   3.362  25.559   1.22400700   0.8200     O
HETATM   38  O   MOL A   1       6.885   5.156   0.574   1.19026200   0.8200     O
HETATM   39  O   MOL A   1       4.125   5.559  17.145   1.20989700   0.8200     O
HETATM   40  O   MOL A   1       5.510   0.049  17.228   1.21697500   0.8200     O
HETATM   41 NI   MOL A   1       2.443   2.987  23.561  -1.24449800   1.2860    NI
HETATM   42 NI   MOL A   1       0.927   0.237   0.619  -1.22350300   1.2860    NI
HETATM   43 NI   MOL A   1       2.363   2.125   2.605  -1.25617100   1.2860    NI
HETATM   44 NI   MOL A   1       3.938   1.204  21.511  -1.22203000   1.2860    NI
HETATM   45 NI   MOL A   1       6.878   4.716  25.583  -1.23790800   1.2860    NI
HETATM   46 NI   MOL A   1       3.861   0.252   0.581  -1.22640600   1.2860    NI
HETATM   47 NI   MOL A   1       6.932   5.660  19.454  -1.21827300   1.2860    NI
HETATM   48 FE   MOL A   1       4.129   5.686  19.434  -1.70010100   1.3020    FE
HETATM   49 FE   MOL A   1       5.373   3.080  23.514  -1.78127600   1.3020    FE
HETATM   50  W   MOL A   1       0.855   1.384  21.281  -2.85617900   1.4550     W
HETATM   51  W   MOL A   1       3.756   4.872  25.614  -2.87926200   1.4550     W
HETATM   52  W   MOL A   1       5.455   1.905   2.399  -2.77974900   1.4550     W
END
