# Supplementary material for: Toward Efficient Hydrogen Production: Impact of Solid Solution of Tungsten on Nickel–Iron Hydroxide OER Catalysts
Source: ACS Catal. 2026 Feb 6;16(5):4449–62. doi: 10.1021/acscatal.5c07061 (PMC12976961; doi:10.1021/acscatal.5c07061)
Supplement: Supplementary file 2 [file cs5c07061_si_004.zip › Data/NiFeWOOH-FeNi-active_Ni/H2O/CONTCAR]

NiFe                                    
   1.00000000000000     
     5.9784002304000001    0.0000000000000000    0.0000000000000000
     1.4945932141000000    6.1742788343999999    0.0000000000000000
     0.0000000000000000    0.0000000000000000   27.0132007598999984
   H    O    Ni   Fe   W 
    14    26     7     2     3
Direct
  0.2719913101744069  0.6061819402374837  0.7355279514573070
  0.4190393378083712  0.8750785309961415  0.8256357675100858
  0.1033036201115536  0.1552574360166972  0.8959441583774179
  0.3086072379716285  0.3677974370377086  0.9971149888171311
  0.5314831053975766  0.6746518699648689  0.1130568758172359
  0.7640107939764675  0.5837681606372982  0.7383229622649736
  0.9632464300845172  0.8191744408576653  0.8459594443831264
  0.6224752229737689  0.1549468919927932  0.8970294542349535
  0.7909212462066790  0.4322461335946883  0.9726712996124505
  0.9616732786309896  0.7274619968000735  0.0484734132230855
  0.5189977901829224  0.7428771533874325  0.6372941151586460
  0.6046987034123603  0.9505523790436925  0.6267170178706820
  0.0798953714184094  0.9603107739751877  0.6268163954115309
  0.9025032944457863  0.1582296343893859  0.6482845643953112
  0.1220265333749353  0.1735233324086778  0.7220513316304533
  0.1050601826332738  0.1128211868688282  0.1039244314379815
  0.2879749508444149  0.4077164921926766  0.7964415548885455
  0.4816807683409436  0.7192627419172481  0.8756177887999925
  0.1566137881842877  0.9968900639721809  0.9438670888906273
  0.2424575498678507  0.7340917673388532  0.7140223095025533
  0.3327477707112436  0.2582601594000948  0.0244002071461225
  0.9726547425442860  0.5387351052933553  0.0985023892056418
  0.3998924648189401  0.9830414686208826  0.7977376927175257
  0.0828216321481250  0.2692673035221986  0.8698530823526482
  0.2901058833917958  0.5496254826193550  0.9490745949896606
  0.4528835479836815  0.8031869966841754  0.0173172922163616
  0.6290235601564760  0.1301953160555271  0.7236674322594396
  0.6242698512118352  0.1361642731414392  0.1010210744960460
  0.8104995791485621  0.4344157175406878  0.7953904488146648
  0.9808765194064293  0.7031831837002116  0.8723377486102706
  0.6430080280428925  0.9724820455352514  0.9435216897532257
  0.7432563753334520  0.6957056857133637  0.7124444627180893
  0.8318159848590767  0.2805790392733698  0.0212802976737834
  0.5389266880718466  0.5196215987880564  0.1143053243958008
  0.9462376445027516  0.9922932319523667  0.8016000070798697
  0.5960349754326160  0.2688201167471220  0.8706130217763928
  0.7623521324668019  0.5445678328959858  0.9461728346060383
  0.9428466349862816  0.8350329782058381  0.0212319002895143
  0.4648391925413407  0.9003887723019730  0.6346812234576333
  0.9196065257602228  0.0079287816591673  0.6377524377059061
  0.2877591329837728  0.4838197809134712  0.8722073572278006
  0.1454331598699596  0.0383819920000334  0.0229129262856063
  0.3091756259349765  0.3441317335385676  0.0964459572926444
  0.6099845807667776  0.1949912793157154  0.7963209985276762
  0.9595581446118189  0.7637566682832357  0.9470640712037977
  0.6356015385475970  0.0408566623846198  0.0215247061684565
  0.9302784780811280  0.9167548735200128  0.7201661482612849
  0.4603752586917480  0.9209984176075210  0.7194429980146211
  0.7740825157931255  0.4988218689438071  0.8704727982761966
  0.0869408539919974  0.2241945234239964  0.7878080349645415
  0.4310575850882117  0.7891525522861755  0.9481937140679406
  0.8352728780791026  0.3085041455028446  0.0888021257607221
 
  0.00000000E+00  0.00000000E+00  0.00000000E+00
  0.00000000E+00  0.00000000E+00  0.00000000E+00
  0.00000000E+00  0.00000000E+00  0.00000000E+00
  0.00000000E+00  0.00000000E+00  0.00000000E+00
  0.00000000E+00  0.00000000E+00  0.00000000E+00
  0.00000000E+00  0.00000000E+00  0.00000000E+00
  0.00000000E+00  0.00000000E+00  0.00000000E+00
  0.00000000E+00  0.00000000E+00  0.00000000E+00
  0.00000000E+00  0.00000000E+00  0.00000000E+00
  0.00000000E+00  0.00000000E+00  0.00000000E+00
  0.00000000E+00  0.00000000E+00  0.00000000E+00
  0.00000000E+00  0.00000000E+00  0.00000000E+00
  0.00000000E+00  0.00000000E+00  0.00000000E+00
  0.00000000E+00  0.00000000E+00  0.00000000E+00
  0.00000000E+00  0.00000000E+00  0.00000000E+00
  0.00000000E+00  0.00000000E+00  0.00000000E+00
  0.00000000E+00  0.00000000E+00  0.00000000E+00
  0.00000000E+00  0.00000000E+00  0.00000000E+00
  0.00000000E+00  0.00000000E+00  0.00000000E+00
  0.00000000E+00  0.00000000E+00  0.00000000E+00
  0.00000000E+00  0.00000000E+00  0.00000000E+00
  0.00000000E+00  0.00000000E+00  0.00000000E+00
  0.00000000E+00  0.00000000E+00  0.00000000E+00
  0.00000000E+00  0.00000000E+00  0.00000000E+00
  0.00000000E+00  0.00000000E+00  0.00000000E+00
  0.00000000E+00  0.00000000E+00  0.00000000E+00
  0.00000000E+00  0.00000000E+00  0.00000000E+00
  0.00000000E+00  0.00000000E+00  0.00000000E+00
  0.00000000E+00  0.00000000E+00  0.00000000E+00
  0.00000000E+00  0.00000000E+00  0.00000000E+00
  0.00000000E+00  0.00000000E+00  0.00000000E+00
  0.00000000E+00  0.00000000E+00  0.00000000E+00
  0.00000000E+00  0.00000000E+00  0.00000000E+00
  0.00000000E+00  0.00000000E+00  0.00000000E+00
  0.00000000E+00  0.00000000E+00  0.00000000E+00
  0.00000000E+00  0.00000000E+00  0.00000000E+00
  0.00000000E+00  0.00000000E+00  0.00000000E+00
  0.00000000E+00  0.00000000E+00  0.00000000E+00
  0.00000000E+00  0.00000000E+00  0.00000000E+00
  0.00000000E+00  0.00000000E+00  0.00000000E+00
  0.00000000E+00  0.00000000E+00  0.00000000E+00
  0.00000000E+00  0.00000000E+00  0.00000000E+00
  0.00000000E+00  0.00000000E+00  0.00000000E+00
  0.00000000E+00  0.00000000E+00  0.00000000E+00
  0.00000000E+00  0.00000000E+00  0.00000000E+00
  0.00000000E+00  0.00000000E+00  0.00000000E+00
  0.00000000E+00  0.00000000E+00  0.00000000E+00
  0.00000000E+00  0.00000000E+00  0.00000000E+00
  0.00000000E+00  0.00000000E+00  0.00000000E+00
  0.00000000E+00  0.00000000E+00  0.00000000E+00
  0.00000000E+00  0.00000000E+00  0.00000000E+00
  0.00000000E+00  0.00000000E+00  0.00000000E+00
