# Supplementary material for: Toward Efficient Hydrogen Production: Impact of Solid Solution of Tungsten on Nickel–Iron Hydroxide OER Catalysts
Source: ACS Catal. 2026 Feb 6;16(5):4449–62. doi: 10.1021/acscatal.5c07061 (PMC12976961; doi:10.1021/acscatal.5c07061)
Supplement: Supplementary file 2 [file cs5c07061_si_004.zip › Data/NiFeWOOH-FeNi-active_Ni/O/bader.pqr]

Generated by vaspkit
HETATM    1  H   MOL A   1       2.334   3.750  19.121  -0.62504500   0.3700     H
HETATM    2  H   MOL A   1       3.812   5.378  22.244  -0.65385800   0.3700     H
HETATM    3  H   MOL A   1       0.864   0.893  24.208  -0.63328900   0.3700     H
HETATM    4  H   MOL A   1       2.413   2.225  26.951  -0.64106900   0.3700     H
HETATM    5  H   MOL A   1       4.211   4.114   3.085  -0.61674200   0.3700     H
HETATM    6  H   MOL A   1       5.369   3.723  20.091  -0.62120900   0.3700     H
HETATM    7  H   MOL A   1       7.002   4.971  22.816  -0.63783000   0.3700     H
HETATM    8  H   MOL A   1       3.981   0.891  24.250  -0.63762000   0.3700     H
HETATM    9  H   MOL A   1       5.410   2.629  26.291  -0.64665900   0.3700     H
HETATM   10  H   MOL A   1       6.857   4.442   1.315  -0.62719700   0.3700     H
HETATM   11  H   MOL A   1       2.549   5.995  17.267  -0.65866200   0.3700     H
HETATM   12  H   MOL A   1       3.963   5.504  16.570  -0.62406000   0.3700     H
HETATM   13  O   MOL A   1       1.113   1.172  19.497   0.97643800   0.8200     O
HETATM   14  O   MOL A   1       0.819   0.645   2.815   1.01637500   0.8200     O
HETATM   15  O   MOL A   1       2.387   2.495  21.580   1.02140500   0.8200     O
HETATM   16  O   MOL A   1       3.979   4.389  23.670   1.14059400   0.8200     O
HETATM   17  O   MOL A   1       2.448   6.109  25.508   1.06981900   0.8200     O
HETATM   18  O   MOL A   1       2.455   4.654  19.461   1.09970900   0.8200     O
HETATM   19  O   MOL A   1       2.397   1.548   0.673   1.20192600   0.8200     O
HETATM   20  O   MOL A   1       6.644   3.276   2.675   1.05311200   0.8200     O
HETATM   21  O   MOL A   1       3.878   6.072  21.529   1.23125900   0.8200     O
HETATM   22  O   MOL A   1       0.899   1.595  23.499   1.23771500   0.8200     O
HETATM   23  O   MOL A   1       2.569   3.347  25.648   1.10126500   0.8200     O
HETATM   24  O   MOL A   1       3.929   4.910   0.475   1.05114800   0.8200     O
HETATM   25  O   MOL A   1       4.027   0.810  19.533   0.93528100   0.8200     O
HETATM   26  O   MOL A   1       3.957   0.791   2.737   1.04553900   0.8200     O
HETATM   27  O   MOL A   1       5.536   2.657  21.508   1.08776900   0.8200     O
HETATM   28  O   MOL A   1       6.940   4.299  23.555   1.20203100   0.8200     O
HETATM   29  O   MOL A   1       5.318   5.958  25.497   1.10279400   0.8200     O
HETATM   30  O   MOL A   1       5.431   4.359  19.338   1.12643500   0.8200     O
HETATM   31  O   MOL A   1       5.415   1.687   0.587   1.03448600   0.8200     O
HETATM   32  O   MOL A   1       4.023   3.157   3.103   1.17199700   0.8200     O
HETATM   33  O   MOL A   1       7.134   6.096  21.470   1.07075700   0.8200     O
HETATM   34  O   MOL A   1       3.992   1.597  23.536   1.20129800   0.8200     O
HETATM   35  O   MOL A   1       5.400   3.317  25.569   1.22995300   0.8200     O
HETATM   36  O   MOL A   1       6.905   5.109   0.582   1.18377200   0.8200     O
HETATM   37  O   MOL A   1       6.975   5.836  17.651   0.51165800   0.8200     O
HETATM   38  O   MOL A   1       3.579   6.075  17.257   1.22068700   0.8200     O
HETATM   39 NI   MOL A   1       2.466   2.929  23.595  -1.23656800   1.2860    NI
HETATM   40 NI   MOL A   1       0.949   0.190   0.632  -1.22310100   1.2860    NI
HETATM   41 NI   MOL A   1       2.385   2.076   2.622  -1.25756800   1.2860    NI
HETATM   42 NI   MOL A   1       3.975   1.168  21.527  -1.23688500   1.2860    NI
HETATM   43 NI   MOL A   1       6.900   4.676  25.589  -1.23328600   1.2860    NI
HETATM   44 NI   MOL A   1       3.881   0.206   0.594  -1.22392900   1.2860    NI
HETATM   45 NI   MOL A   1       6.920   5.769  19.442  -1.27429000   1.2860    NI
HETATM   46 FE   MOL A   1       4.117   5.736  19.236  -1.75098900   1.3020    FE
HETATM   47 FE   MOL A   1       5.393   3.025  23.527  -1.77057900   1.3020    FE
HETATM   48  W   MOL A   1       0.932   1.397  21.268  -2.86675500   1.4550     W
HETATM   49  W   MOL A   1       3.778   4.825  25.620  -2.87832300   1.4550     W
HETATM   50  W   MOL A   1       5.478   1.856   2.412  -2.77739900   1.4550     W
END
