# Supplementary material for: Toward Efficient Hydrogen Production: Impact of Solid Solution of Tungsten on Nickel–Iron Hydroxide OER Catalysts
Source: ACS Catal. 2026 Feb 6;16(5):4449–62. doi: 10.1021/acscatal.5c07061 (PMC12976961; doi:10.1021/acscatal.5c07061)
Supplement: Supplementary file 2 [file cs5c07061_si_004.zip › Data/NiFeWOOH-FeNi-active_Ni/O/CONTCAR]

NiFe                                    
   1.00000000000000     
     5.9784002304000001    0.0000000000000000    0.0000000000000000
     1.4945932141000000    6.1742788343999999    0.0000000000000000
     0.0000000000000000    0.0000000000000000   27.0132007598999984
   H    O    Ni   Fe   W 
    12    26     7     2     3
Direct
  0.2385193351747930  0.6073803786458072  0.7078411165553717
  0.4199311154739505  0.8710109208834567  0.8234388845507468
  0.1082985584295315  0.1446445983938744  0.8961556731197433
  0.3136099848966651  0.3602961910623677  0.9976820136302678
  0.5377537425027299  0.6662914174542536  0.1141955450087551
  0.7472512350763267  0.6030251370739137  0.7437552423581337
  0.9699638664960020  0.8051161255363155  0.8446072935138247
  0.6298384776207158  0.1442945423954143  0.8976927420390481
  0.7984877561537473  0.4257796809040215  0.9732637331345160
  0.9670454315205532  0.7195051644124035  0.0486757695626494
  0.1836282077548006  0.9709070214549627  0.6392003501125316
  0.4399409832188397  0.8915025080475871  0.6134197916370283
  0.1386508869185334  0.1897760259167143  0.7217478140921969
  0.1109301508319049  0.1045248393571825  0.1042015309646018
  0.2983084473935946  0.4041022157853433  0.7988538302120389
  0.4877815548154416  0.7108378265957569  0.8762438049098549
  0.1621875910330317  0.9894570919062318  0.9442807706201819
  0.2221664106141361  0.7537877719951283  0.7204417745055878
  0.3383094039686867  0.2506655403994102  0.0249236097043521
  0.9786243020028493  0.5306202628553649  0.0990423535382092
  0.4028248126899499  0.9834941223297520  0.7969872956132775
  0.0858225225043654  0.2582519503962928  0.8699183700514652
  0.2942451115283404  0.5421186058257632  0.9494726458212313
  0.4584466528238806  0.7952252778966127  0.0175917256500711
  0.6408189485809856  0.1311768051961408  0.7230842463509433
  0.6298841578395482  0.1281708366446708  0.1013144172154199
  0.8184986622576673  0.4302646915470874  0.7962201587574995
  0.9868289047625183  0.6963282907676387  0.8719939923198083
  0.6483273999826835  0.9650096850414087  0.9438788536952387
  0.7319720429206953  0.7059642872353677  0.7158825035665330
  0.8374677349018143  0.2732688258270386  0.0217251569294916
  0.5450507413504084  0.5112871539907786  0.1148782922102569
  0.9465149981224599  0.9873871179729790  0.7948015585878494
  0.6030219900644269  0.2586646853254138  0.8712713710454096
  0.7688919921289354  0.5372592558494773  0.9465394597059102
  0.9480999637502876  0.8274971475667812  0.0215267003935864
  0.9303868584972292  0.9451441416211992  0.6534275485884251
  0.3527396070998705  0.9839504244478761  0.6388483108757654
  0.2938613770647649  0.4744117318535146  0.8734702339199387
  0.1509889839304677  0.0307502069141421  0.0233918076310431
  0.3148909329740164  0.3362165986376979  0.0970522450571352
  0.6175973648806306  0.1891819269832524  0.7969034251069900
  0.9647720680093244  0.7573463517306891  0.9472716656987217
  0.6408530881820198  0.0333070878283124  0.0219976013540162
  0.9239107950403564  0.9343747202235946  0.7197311939060000
  0.4563750749005209  0.9290959428862848  0.7121095667007395
  0.7795063127390378  0.4900083902058796  0.8709554814467211
  0.0992478001389472  0.2263156307759431  0.7873164065414855
  0.4365231025691187  0.7814889715815454  0.9484312156749439
  0.8411309378678880  0.3005559908213584  0.0892760118144338
 
  0.00000000E+00  0.00000000E+00  0.00000000E+00
  0.00000000E+00  0.00000000E+00  0.00000000E+00
  0.00000000E+00  0.00000000E+00  0.00000000E+00
  0.00000000E+00  0.00000000E+00  0.00000000E+00
  0.00000000E+00  0.00000000E+00  0.00000000E+00
  0.00000000E+00  0.00000000E+00  0.00000000E+00
  0.00000000E+00  0.00000000E+00  0.00000000E+00
  0.00000000E+00  0.00000000E+00  0.00000000E+00
  0.00000000E+00  0.00000000E+00  0.00000000E+00
  0.00000000E+00  0.00000000E+00  0.00000000E+00
  0.00000000E+00  0.00000000E+00  0.00000000E+00
  0.00000000E+00  0.00000000E+00  0.00000000E+00
  0.00000000E+00  0.00000000E+00  0.00000000E+00
  0.00000000E+00  0.00000000E+00  0.00000000E+00
  0.00000000E+00  0.00000000E+00  0.00000000E+00
  0.00000000E+00  0.00000000E+00  0.00000000E+00
  0.00000000E+00  0.00000000E+00  0.00000000E+00
  0.00000000E+00  0.00000000E+00  0.00000000E+00
  0.00000000E+00  0.00000000E+00  0.00000000E+00
  0.00000000E+00  0.00000000E+00  0.00000000E+00
  0.00000000E+00  0.00000000E+00  0.00000000E+00
  0.00000000E+00  0.00000000E+00  0.00000000E+00
  0.00000000E+00  0.00000000E+00  0.00000000E+00
  0.00000000E+00  0.00000000E+00  0.00000000E+00
  0.00000000E+00  0.00000000E+00  0.00000000E+00
  0.00000000E+00  0.00000000E+00  0.00000000E+00
  0.00000000E+00  0.00000000E+00  0.00000000E+00
  0.00000000E+00  0.00000000E+00  0.00000000E+00
  0.00000000E+00  0.00000000E+00  0.00000000E+00
  0.00000000E+00  0.00000000E+00  0.00000000E+00
  0.00000000E+00  0.00000000E+00  0.00000000E+00
  0.00000000E+00  0.00000000E+00  0.00000000E+00
  0.00000000E+00  0.00000000E+00  0.00000000E+00
  0.00000000E+00  0.00000000E+00  0.00000000E+00
  0.00000000E+00  0.00000000E+00  0.00000000E+00
  0.00000000E+00  0.00000000E+00  0.00000000E+00
  0.00000000E+00  0.00000000E+00  0.00000000E+00
  0.00000000E+00  0.00000000E+00  0.00000000E+00
  0.00000000E+00  0.00000000E+00  0.00000000E+00
  0.00000000E+00  0.00000000E+00  0.00000000E+00
  0.00000000E+00  0.00000000E+00  0.00000000E+00
  0.00000000E+00  0.00000000E+00  0.00000000E+00
  0.00000000E+00  0.00000000E+00  0.00000000E+00
  0.00000000E+00  0.00000000E+00  0.00000000E+00
  0.00000000E+00  0.00000000E+00  0.00000000E+00
  0.00000000E+00  0.00000000E+00  0.00000000E+00
  0.00000000E+00  0.00000000E+00  0.00000000E+00
  0.00000000E+00  0.00000000E+00  0.00000000E+00
  0.00000000E+00  0.00000000E+00  0.00000000E+00
  0.00000000E+00  0.00000000E+00  0.00000000E+00
