# Supplementary material for: Toward Efficient Hydrogen Production: Impact of Solid Solution of Tungsten on Nickel–Iron Hydroxide OER Catalysts
Source: ACS Catal. 2026 Feb 6;16(5):4449–62. doi: 10.1021/acscatal.5c07061 (PMC12976961; doi:10.1021/acscatal.5c07061)
Supplement: Supplementary file 2 [file cs5c07061_si_004.zip › Data/NiFeWOOH-FeNi-active_Ni/OH/bader.pqr]

Generated by vaspkit
HETATM    1  H   MOL A   1       2.325   3.761  19.094  -1.00000000   0.3700     H
HETATM    2  H   MOL A   1       3.839   5.341  22.239  -1.00000000   0.3700     H
HETATM    3  H   MOL A   1       0.842   0.920  24.254  -1.00000000   0.3700     H
HETATM    4  H   MOL A   1       2.444   2.183  26.919  -0.83063000   0.3700     H
HETATM    5  H   MOL A   1       4.239   4.064   3.045  -1.00000000   0.3700     H
HETATM    6  H   MOL A   1       5.381   3.748  20.181  -1.00000000   0.3700     H
HETATM    7  H   MOL A   1       6.938   4.901  22.816  -1.00000000   0.3700     H
HETATM    8  H   MOL A   1       4.067   0.927  24.270  -1.00000000   0.3700     H
HETATM    9  H   MOL A   1       5.426   2.559  26.210  -1.00000000   0.3700     H
HETATM   10  H   MOL A   1       6.893   4.397   1.291  -1.00000000   0.3700     H
HETATM   11  H   MOL A   1       5.181   0.568  17.389  -1.00000000   0.3700     H
HETATM   12  H   MOL A   1       2.454   5.921  17.355  -1.00000000   0.3700     H
HETATM   13  H   MOL A   1       3.907   5.248  16.733  -1.00000000   0.3700     H
HETATM   14  O   MOL A   1       1.104   1.178  19.533  -3.29013900   0.8200     O
HETATM   15  O   MOL A   1       0.851   0.597   2.775  -3.19400900   0.8200     O
HETATM   16  O   MOL A   1       2.402   2.467  21.612  -3.17008900   0.8200     O
HETATM   17  O   MOL A   1       4.070   4.314  23.650  -3.22926900   0.8200     O
HETATM   18  O   MOL A   1       2.478   6.068  25.456  -3.18679900   0.8200     O
HETATM   19  O   MOL A   1       2.434   4.612  19.556  -3.27025700   0.8200     O
HETATM   20  O   MOL A   1       2.427   1.503   0.639  -3.22234300   0.8200     O
HETATM   21  O   MOL A   1       6.675   3.228   2.643  -3.20313200   0.8200     O
HETATM   22  O   MOL A   1       3.886   6.067  21.554  -3.27960600   0.8200     O
HETATM   23  O   MOL A   1       0.887   1.617  23.536  -3.20941700   0.8200     O
HETATM   24  O   MOL A   1       2.594   3.319  25.627  -3.18651500   0.8200     O
HETATM   25  O   MOL A   1       3.970   4.860   0.430  -2.91270100   0.8200     O
HETATM   26  O   MOL A   1       4.031   0.785  19.540  -3.22884600   0.8200     O
HETATM   27  O   MOL A   1       3.990   0.743   2.701  -3.19942600   0.8200     O
HETATM   28  O   MOL A   1       5.546   2.667  21.571  -3.24097100   0.8200     O
HETATM   29  O   MOL A   1       6.919   4.232  23.560  -3.21257400   0.8200     O
HETATM   30  O   MOL A   1       5.353   5.933  25.480  -3.17819700   0.8200     O
HETATM   31  O   MOL A   1       5.433   4.356  19.402  -3.22628400   0.8200     O
HETATM   32  O   MOL A   1       5.448   1.643   0.547  -3.02651800   0.8200     O
HETATM   33  O   MOL A   1       4.053   3.107   3.068  -3.22541800   0.8200     O
HETATM   34  O   MOL A   1       7.138   6.099  21.526  -3.24900500   0.8200     O
HETATM   35  O   MOL A   1       4.064   1.626  23.551  -3.20076400   0.8200     O
HETATM   36  O   MOL A   1       5.426   3.273  25.515  -3.21640800   0.8200     O
HETATM   37  O   MOL A   1       6.940   5.065   0.557  -3.04377000   0.8200     O
HETATM   38  O   MOL A   1       7.085   5.878  17.588  -3.22436900   0.8200     O
HETATM   39  O   MOL A   1       3.570   5.937  17.332  -3.33033300   0.8200     O
HETATM   40 NI   MOL A   1       2.505   2.920  23.596  -0.37614700   1.2860    NI
HETATM   41 NI   MOL A   1       0.986   0.140   0.598  -0.43459700   1.2860    NI
HETATM   42 NI   MOL A   1       2.416   2.027   2.588  -0.61436400   1.2860    NI
HETATM   43 NI   MOL A   1       3.988   1.171  21.545  -0.40960300   1.2860    NI
HETATM   44 NI   MOL A   1       6.924   4.632  25.575  -0.36619300   1.2860    NI
HETATM   45 NI   MOL A   1       3.914   0.160   0.566  -0.47258900   1.2860    NI
HETATM   46 NI   MOL A   1       6.907   5.733  19.484   0.11132300   1.2860    NI
HETATM   47 FE   MOL A   1       4.082   5.716  19.297   0.11953900   1.3020    FE
HETATM   48 FE   MOL A   1       5.459   2.960  23.569   1.15364900   1.3020    FE
HETATM   49  W   MOL A   1       0.921   1.398  21.303  -0.42136000   1.4550     W
HETATM   50  W   MOL A   1       3.815   4.792  25.571  -0.47173400   1.4550     W
HETATM   51  W   MOL A   1       5.509   1.809   2.371  -0.43975100   1.4550     W
END
