# Supplementary material for: Toward Efficient Hydrogen Production: Impact of Solid Solution of Tungsten on Nickel–Iron Hydroxide OER Catalysts
Source: ACS Catal. 2026 Feb 6;16(5):4449–62. doi: 10.1021/acscatal.5c07061 (PMC12976961; doi:10.1021/acscatal.5c07061)
Supplement: Supplementary file 2 [file cs5c07061_si_004.zip › Data/NiFeWOOH-FeNi-active_Ni/OH/CONTCAR]

NiFe                                    
   1.00000000000000     
     5.9784002304000001    0.0000000000000000    0.0000000000000000
     1.4945932141000000    6.1742788343999999    0.0000000000000000
     0.0000000000000000    0.0000000000000000   27.0132007598999984
   H    O    Ni   Fe   W 
    13    26     7     2     3
Direct
  0.2366146696320541  0.6091947135522773  0.7068258969739247
  0.4258750308855141  0.8650819288331277  0.8232552298321849
  0.1035306385782491  0.1489943292904172  0.8978687879457468
  0.3203873813950366  0.3535228462032052  0.9964981369625789
  0.5444856217171079  0.6582454904171442  0.1127358149150410
  0.7483617468641128  0.6070815796103091  0.7470753239472998
  0.9620478821640503  0.7937033556221067  0.8446226464983866
  0.6428402426310171  0.1500666079687960  0.8984586653205540
  0.8040095456768270  0.4144077213472670  0.9702587443241129
  0.9748998799824591  0.7121695718292074  0.0477842526340879
  0.8436752670145253  0.0919954151921729  0.6437190034018059
  0.1706741856744358  0.9589507676141622  0.6424496151068411
  0.4409376062448800  0.8500410983114293  0.6194412135563496
  0.1369873383612870  0.1908200737043728  0.7230782549874633
  0.1181211204365482  0.0967263674939147  0.1027171382662786
  0.3018662284823463  0.3995143875348361  0.8000503887340216
  0.5061275068199507  0.6986540741421763  0.8754922224061303
  0.1687312194613781  0.9827330753607910  0.9423531524453352
  0.2204247004298878  0.7469178241509269  0.7239378613901408
  0.3451810496390380  0.2433538050567563  0.0236392459497594
  0.9857322408228200  0.5228309996774243  0.0978304522251321
  0.4044163022386869  0.9826689081175175  0.7979209775828124
  0.0828724972226453  0.2618641001954956  0.8712754111644614
  0.2995908717821507  0.5374900763997985  0.9487002423449979
  0.4672732101182291  0.7871906180526622  0.0159205362382338
  0.6425073957441043  0.1271585958525137  0.7233381939815686
  0.6373508906491310  0.1202874507288811  0.0999708772205778
  0.8197452505757994  0.4320000345127681  0.7985452179320518
  0.9859243640720763  0.6854311233639052  0.8721810994951440
  0.6552327642094866  0.9609080719932592  0.9432410380286029
  0.7323882579832528  0.7055274594698417  0.7182397944411392
  0.8448167253881351  0.2661766297347512  0.0202434009026717
  0.5521714517381326  0.5031903174181949  0.1135638745656564
  0.9470302460239139  0.9877647427988521  0.7968873715975846
  0.6138977346390959  0.2634001300369775  0.8718405882062612
  0.7751614262205067  0.5300599314476813  0.9445334940830108
  0.9558117504028303  0.8202590054902572  0.0206371337263889
  0.9471635379118268  0.9520238061250481  0.6510920858484113
  0.3567482913827220  0.9615576742142977  0.6416037294954791
  0.3007331324780580  0.4728745424002128  0.8734976459952861
  0.1591810740184272  0.0227240867311806  0.0221196402537132
  0.3221223600633039  0.3282293815437569  0.0957880452290709
  0.6197419157741706  0.1896237996104162  0.7975707636953260
  0.9706161396704118  0.7502058970611785  0.9467518215050461
  0.6481342755231410  0.0259605894246135  0.0209558542464663
  0.9232029831315884  0.9285870254303816  0.7212839754710814
  0.4513546282395708  0.9258020907398077  0.7143477657238861
  0.7933567554760614  0.4793365444249105  0.8725142080255992
  0.0974612252215152  0.2263767783762489  0.7886046518976855
  0.4440704050100237  0.7761203209710317  0.9466209886457406
  0.8483168651774946  0.2929682834207696  0.0877817286328622
 
  0.00000000E+00  0.00000000E+00  0.00000000E+00
  0.00000000E+00  0.00000000E+00  0.00000000E+00
  0.00000000E+00  0.00000000E+00  0.00000000E+00
  0.00000000E+00  0.00000000E+00  0.00000000E+00
  0.00000000E+00  0.00000000E+00  0.00000000E+00
  0.00000000E+00  0.00000000E+00  0.00000000E+00
  0.00000000E+00  0.00000000E+00  0.00000000E+00
  0.00000000E+00  0.00000000E+00  0.00000000E+00
  0.00000000E+00  0.00000000E+00  0.00000000E+00
  0.00000000E+00  0.00000000E+00  0.00000000E+00
  0.00000000E+00  0.00000000E+00  0.00000000E+00
  0.00000000E+00  0.00000000E+00  0.00000000E+00
  0.00000000E+00  0.00000000E+00  0.00000000E+00
  0.00000000E+00  0.00000000E+00  0.00000000E+00
  0.00000000E+00  0.00000000E+00  0.00000000E+00
  0.00000000E+00  0.00000000E+00  0.00000000E+00
  0.00000000E+00  0.00000000E+00  0.00000000E+00
  0.00000000E+00  0.00000000E+00  0.00000000E+00
  0.00000000E+00  0.00000000E+00  0.00000000E+00
  0.00000000E+00  0.00000000E+00  0.00000000E+00
  0.00000000E+00  0.00000000E+00  0.00000000E+00
  0.00000000E+00  0.00000000E+00  0.00000000E+00
  0.00000000E+00  0.00000000E+00  0.00000000E+00
  0.00000000E+00  0.00000000E+00  0.00000000E+00
  0.00000000E+00  0.00000000E+00  0.00000000E+00
  0.00000000E+00  0.00000000E+00  0.00000000E+00
  0.00000000E+00  0.00000000E+00  0.00000000E+00
  0.00000000E+00  0.00000000E+00  0.00000000E+00
  0.00000000E+00  0.00000000E+00  0.00000000E+00
  0.00000000E+00  0.00000000E+00  0.00000000E+00
  0.00000000E+00  0.00000000E+00  0.00000000E+00
  0.00000000E+00  0.00000000E+00  0.00000000E+00
  0.00000000E+00  0.00000000E+00  0.00000000E+00
  0.00000000E+00  0.00000000E+00  0.00000000E+00
  0.00000000E+00  0.00000000E+00  0.00000000E+00
  0.00000000E+00  0.00000000E+00  0.00000000E+00
  0.00000000E+00  0.00000000E+00  0.00000000E+00
  0.00000000E+00  0.00000000E+00  0.00000000E+00
  0.00000000E+00  0.00000000E+00  0.00000000E+00
  0.00000000E+00  0.00000000E+00  0.00000000E+00
  0.00000000E+00  0.00000000E+00  0.00000000E+00
  0.00000000E+00  0.00000000E+00  0.00000000E+00
  0.00000000E+00  0.00000000E+00  0.00000000E+00
  0.00000000E+00  0.00000000E+00  0.00000000E+00
  0.00000000E+00  0.00000000E+00  0.00000000E+00
  0.00000000E+00  0.00000000E+00  0.00000000E+00
  0.00000000E+00  0.00000000E+00  0.00000000E+00
  0.00000000E+00  0.00000000E+00  0.00000000E+00
  0.00000000E+00  0.00000000E+00  0.00000000E+00
  0.00000000E+00  0.00000000E+00  0.00000000E+00
  0.00000000E+00  0.00000000E+00  0.00000000E+00
