# Supplementary material for: Toward Efficient Hydrogen Production: Impact of Solid Solution of Tungsten on Nickel–Iron Hydroxide OER Catalysts
Source: ACS Catal. 2026 Feb 6;16(5):4449–62. doi: 10.1021/acscatal.5c07061 (PMC12976961; doi:10.1021/acscatal.5c07061)
Supplement: Supplementary file 2 [file cs5c07061_si_004.zip › Data/NiFeWOOH-FeNi-active_Ni/OO/bader.pqr]

Generated by vaspkit
HETATM    1  H   MOL A   1       2.470   3.889  20.052  -0.61816400   0.3700     H
HETATM    2  H   MOL A   1       3.827   5.386  22.274  -0.65124400   0.3700     H
HETATM    3  H   MOL A   1       0.815   1.007  24.225  -0.65405500   0.3700     H
HETATM    4  H   MOL A   1       2.421   2.257  26.886  -0.64977400   0.3700     H
HETATM    5  H   MOL A   1       4.230   4.139   3.027  -0.64400200   0.3700     H
HETATM    6  H   MOL A   1       5.259   3.838  20.147  -0.61282600   0.3700     H
HETATM    7  H   MOL A   1       6.898   5.003  22.817  -0.65459500   0.3700     H
HETATM    8  H   MOL A   1       4.022   1.014  24.252  -0.63327600   0.3700     H
HETATM    9  H   MOL A   1       5.391   2.631  26.181  -0.65822000   0.3700     H
HETATM   10  H   MOL A   1       6.870   4.474   1.263  -0.63635400   0.3700     H
HETATM   11  H   MOL A   1       1.626   0.042  17.186  -0.64003500   0.3700     H
HETATM   12  H   MOL A   1       3.835   4.833  17.311  -0.65214600   0.3700     H
HETATM   13  O   MOL A   1       0.974   1.126  19.499   0.97515400   0.8200     O
HETATM   14  O   MOL A   1       0.833   0.673   2.743   1.01467900   0.8200     O
HETATM   15  O   MOL A   1       2.333   2.536  21.537   1.06375400   0.8200     O
HETATM   16  O   MOL A   1       4.029   4.390  23.613   1.09628300   0.8200     O
HETATM   17  O   MOL A   1       2.449   6.141  25.427   1.06928100   0.8200     O
HETATM   18  O   MOL A   1       2.465   4.612  19.388   1.14838400   0.8200     O
HETATM   19  O   MOL A   1       2.406   1.577   0.607   1.20617100   0.8200     O
HETATM   20  O   MOL A   1       6.659   3.304   2.607   1.05089000   0.8200     O
HETATM   21  O   MOL A   1       3.841   6.107  21.571   1.21168500   0.8200     O
HETATM   22  O   MOL A   1       0.861   1.708  23.512   1.20052200   0.8200     O
HETATM   23  O   MOL A   1       2.564   3.392  25.597   1.10013800   0.8200     O
HETATM   24  O   MOL A   1       3.941   4.935   0.405   1.04626700   0.8200     O
HETATM   25  O   MOL A   1       3.886   0.829  19.609   0.93345900   0.8200     O
HETATM   26  O   MOL A   1       3.971   0.820   2.666   1.04783800   0.8200     O
HETATM   27  O   MOL A   1       5.497   2.718  21.536   1.04282600   0.8200     O
HETATM   28  O   MOL A   1       6.877   4.306  23.543   1.16625200   0.8200     O
HETATM   29  O   MOL A   1       5.322   6.004  25.452   1.10266400   0.8200     O
HETATM   30  O   MOL A   1       5.296   4.459  19.385   1.09636700   0.8200     O
HETATM   31  O   MOL A   1       5.430   1.718   0.515   1.03632500   0.8200     O
HETATM   32  O   MOL A   1       4.039   3.183   3.039   1.19704800   0.8200     O
HETATM   33  O   MOL A   1       7.120   6.159  21.631   1.08344200   0.8200     O
HETATM   34  O   MOL A   1       4.017   1.712  23.533   1.14802000   0.8200     O
HETATM   35  O   MOL A   1       5.389   3.348  25.489   1.19994800   0.8200     O
HETATM   36  O   MOL A   1       6.915   5.141   0.529   1.20418200   0.8200     O
HETATM   37  O   MOL A   1       6.686   4.979  16.616   0.03294400   0.8200     O
HETATM   38  O   MOL A   1       6.965   5.952  17.364   0.15011000   0.8200     O
HETATM   39  O   MOL A   1       3.959   5.792  17.461   1.17126500   0.8200     O
HETATM   40 NI   MOL A   1       2.461   3.001  23.549  -1.24442400   1.2860    NI
HETATM   41 NI   MOL A   1       0.962   0.217   0.568  -1.22714000   1.2860    NI
HETATM   42 NI   MOL A   1       2.400   2.105   2.555  -1.25519700   1.2860    NI
HETATM   43 NI   MOL A   1       3.934   1.238  21.539  -1.22844800   1.2860    NI
HETATM   44 NI   MOL A   1       6.892   4.704  25.547  -1.23953000   1.2860    NI
HETATM   45 NI   MOL A   1       3.890   0.235   0.537  -1.22247900   1.2860    NI
HETATM   46 NI   MOL A   1       6.838   5.735  19.466  -1.23611600   1.2860    NI
HETATM   47 FE   MOL A   1       3.987   5.825  19.529  -1.47639900   1.3020    FE
HETATM   48 FE   MOL A   1       5.421   3.036  23.543  -1.47901400   1.3020    FE
HETATM   49  W   MOL A   1       0.840   1.423  21.278  -2.85766100   1.4550     W
HETATM   50  W   MOL A   1       3.783   4.864  25.549  -2.87367200   1.4550     W
HETATM   51  W   MOL A   1       5.492   1.885   2.340  -2.77909900   1.4550     W
END
