# Supplementary material for: Toward Efficient Hydrogen Production: Impact of Solid Solution of Tungsten on Nickel–Iron Hydroxide OER Catalysts
Source: ACS Catal. 2026 Feb 6;16(5):4449–62. doi: 10.1021/acscatal.5c07061 (PMC12976961; doi:10.1021/acscatal.5c07061)
Supplement: Supplementary file 2 [file cs5c07061_si_004.zip › Data/NiFeWOOH-FeNi-active_Ni/OO/CONTCAR]

NiFe                                    
   1.00000000000000     
     5.9784002304000001    0.0000000000000000    0.0000000000000000
     1.4945932141000000    6.1742788343999999    0.0000000000000000
     0.0000000000000000    0.0000000000000000   27.0132007598999984
   H    O    Ni   Fe   W 
    12    27     7     2     3
Direct
  0.2556898623515380  0.6298015069889402  0.7423088488379150
  0.4220508871002693  0.8722624298470905  0.8245729317830452
  0.0955932486722659  0.1630966230559494  0.8967986639284575
  0.3135262490990272  0.3656235277498112  0.9952985476188587
  0.5398642269953768  0.6704218301040186  0.1120405115735110
  0.7242781932111555  0.6215567145372560  0.7458310290107875
  0.9512619144564951  0.8103250560062492  0.8446632200834188
  0.6316837581346277  0.1641580665968689  0.8977927199613305
  0.7951446924928689  0.4260837124636510  0.9691947834592014
  0.9679346929689316  0.7245420820265309  0.0467516596028403
  0.2702162707823348  0.0067307936808589  0.6362114957739706
  0.4458400904315454  0.7827560170751795  0.6408222596966837
  0.1173660143723581  0.1824310994423683  0.7218240740332149
  0.1121137173325124  0.1090596546805500  0.1015504296565268
  0.2875577621413612  0.4106792692326451  0.7972657555444869
  0.4962265468028590  0.7110357469145896  0.8741204732741181
  0.1610048108110504  0.9945725035104260  0.9412632844903044
  0.2256347865735862  0.7469714827293430  0.7177352580844953
  0.3385759229304952  0.2554905972363812  0.0224627010523406
  0.9800659749306035  0.5351215950982606  0.0965200187930222
  0.3952323548800365  0.9890677278176838  0.7985222061043444
  0.0748620177930874  0.2765865046199920  0.8703718217394965
  0.2916001484356698  0.5494343636069203  0.9475754775678311
  0.4594577807818681  0.7992061790980074  0.0150057033717204
  0.6164032560123971  0.1343277198528767  0.7259059828564176
  0.6311176693038689  0.1327294977845170  0.0987062674652250
  0.8094853603576055  0.4401785754113661  0.7972422055723385
  0.9759116234637943  0.6973717314667525  0.8715236816336400
  0.6470042179563009  0.9724752064234821  0.9421916584890724
  0.7053922126736438  0.7221323085099058  0.7176007444921169
  0.8386479934158118  0.2782062853856502  0.0190767206250655
  0.5468076219943754  0.5154688162910688  0.1125016693938150
  0.9416428571954754  0.9975233081651638  0.8007734783247713
  0.6026638050766095  0.2772534231684247  0.8711660237747054
  0.7658114059748300  0.5421713032292672  0.9435718935960011
  0.9485966833884163  0.8325737838141052  0.0195723530873764
  0.9168385345395862  0.8063407583578837  0.6151187629714769
  0.9240084760513270  0.9639515091344819  0.6428126556434037
  0.4276332150458018  0.9381596359160582  0.6463977145951603
  0.2900424408560838  0.4861292200870153  0.8717614602749890
  0.1520925755680409  0.0350774970331571  0.0210176904466906
  0.3162387526293884  0.3408576215000565  0.0945672561431223
  0.6078484373817474  0.2005314917051422  0.7973501724364880
  0.9622815137696747  0.7618531957364212  0.9457278515952794
  0.6411457555412454  0.0379994800070378  0.0198683276110643
  0.9115245957721001  0.9288451169432008  0.7206114046877943
  0.4309785291908383  0.9433967674728478  0.7229458976425462
  0.7837625958714014  0.4917493028247577  0.8715313762448460
  0.0828211622122694  0.2305174083836050  0.7876841296087065
  0.4357766829256278  0.7878534809551923  0.9458036701777459
  0.8423874153497977  0.3052602613210027  0.0866207475682259
 
  0.00000000E+00  0.00000000E+00  0.00000000E+00
  0.00000000E+00  0.00000000E+00  0.00000000E+00
  0.00000000E+00  0.00000000E+00  0.00000000E+00
  0.00000000E+00  0.00000000E+00  0.00000000E+00
  0.00000000E+00  0.00000000E+00  0.00000000E+00
  0.00000000E+00  0.00000000E+00  0.00000000E+00
  0.00000000E+00  0.00000000E+00  0.00000000E+00
  0.00000000E+00  0.00000000E+00  0.00000000E+00
  0.00000000E+00  0.00000000E+00  0.00000000E+00
  0.00000000E+00  0.00000000E+00  0.00000000E+00
  0.00000000E+00  0.00000000E+00  0.00000000E+00
  0.00000000E+00  0.00000000E+00  0.00000000E+00
  0.00000000E+00  0.00000000E+00  0.00000000E+00
  0.00000000E+00  0.00000000E+00  0.00000000E+00
  0.00000000E+00  0.00000000E+00  0.00000000E+00
  0.00000000E+00  0.00000000E+00  0.00000000E+00
  0.00000000E+00  0.00000000E+00  0.00000000E+00
  0.00000000E+00  0.00000000E+00  0.00000000E+00
  0.00000000E+00  0.00000000E+00  0.00000000E+00
  0.00000000E+00  0.00000000E+00  0.00000000E+00
  0.00000000E+00  0.00000000E+00  0.00000000E+00
  0.00000000E+00  0.00000000E+00  0.00000000E+00
  0.00000000E+00  0.00000000E+00  0.00000000E+00
  0.00000000E+00  0.00000000E+00  0.00000000E+00
  0.00000000E+00  0.00000000E+00  0.00000000E+00
  0.00000000E+00  0.00000000E+00  0.00000000E+00
  0.00000000E+00  0.00000000E+00  0.00000000E+00
  0.00000000E+00  0.00000000E+00  0.00000000E+00
  0.00000000E+00  0.00000000E+00  0.00000000E+00
  0.00000000E+00  0.00000000E+00  0.00000000E+00
  0.00000000E+00  0.00000000E+00  0.00000000E+00
  0.00000000E+00  0.00000000E+00  0.00000000E+00
  0.00000000E+00  0.00000000E+00  0.00000000E+00
  0.00000000E+00  0.00000000E+00  0.00000000E+00
  0.00000000E+00  0.00000000E+00  0.00000000E+00
  0.00000000E+00  0.00000000E+00  0.00000000E+00
  0.00000000E+00  0.00000000E+00  0.00000000E+00
  0.00000000E+00  0.00000000E+00  0.00000000E+00
  0.00000000E+00  0.00000000E+00  0.00000000E+00
  0.00000000E+00  0.00000000E+00  0.00000000E+00
  0.00000000E+00  0.00000000E+00  0.00000000E+00
  0.00000000E+00  0.00000000E+00  0.00000000E+00
  0.00000000E+00  0.00000000E+00  0.00000000E+00
  0.00000000E+00  0.00000000E+00  0.00000000E+00
  0.00000000E+00  0.00000000E+00  0.00000000E+00
  0.00000000E+00  0.00000000E+00  0.00000000E+00
  0.00000000E+00  0.00000000E+00  0.00000000E+00
  0.00000000E+00  0.00000000E+00  0.00000000E+00
  0.00000000E+00  0.00000000E+00  0.00000000E+00
  0.00000000E+00  0.00000000E+00  0.00000000E+00
  0.00000000E+00  0.00000000E+00  0.00000000E+00
