# Supplementary material for: Toward Efficient Hydrogen Production: Impact of Solid Solution of Tungsten on Nickel–Iron Hydroxide OER Catalysts
Source: ACS Catal. 2026 Feb 6;16(5):4449–62. doi: 10.1021/acscatal.5c07061 (PMC12976961; doi:10.1021/acscatal.5c07061)
Supplement: Supplementary file 2 [file cs5c07061_si_004.zip › Data/NiFeWOOH-FeNi-active_Ni/OOH/bader.pqr]

Generated by vaspkit
HETATM    1  H   MOL A   1       2.457   3.800  20.122  -0.61759600   0.3700     H
HETATM    2  H   MOL A   1       3.858   5.419  22.322  -0.64055100   0.3700     H
HETATM    3  H   MOL A   1       0.797   1.041  24.208  -0.65009300   0.3700     H
HETATM    4  H   MOL A   1       2.413   2.315  26.932  -0.64667800   0.3700     H
HETATM    5  H   MOL A   1       4.219   4.188   3.088  -0.60879700   0.3700     H
HETATM    6  H   MOL A   1       5.426   3.636  19.923  -0.62951500   0.3700     H
HETATM    7  H   MOL A   1       6.897   5.068  22.844  -0.64077500   0.3700     H
HETATM    8  H   MOL A   1       4.024   1.051  24.227  -0.64301700   0.3700     H
HETATM    9  H   MOL A   1       5.376   2.756  26.359  -0.64694800   0.3700     H
HETATM   10  H   MOL A   1       6.864   4.536   1.301  -0.63488200   0.3700     H
HETATM   11  H   MOL A   1       5.510   5.482  16.645  -0.65380500   0.3700     H
HETATM   12  H   MOL A   1       2.876   5.723  17.041  -0.63438700   0.3700     H
HETATM   13  H   MOL A   1       3.714   4.438  17.336  -0.60601900   0.3700     H
HETATM   14  O   MOL A   1       1.026   1.014  19.488   0.99577500   0.8200     O
HETATM   15  O   MOL A   1       0.826   0.720   2.811   1.01327400   0.8200     O
HETATM   16  O   MOL A   1       2.323   2.536  21.518   1.07977400   0.8200     O
HETATM   17  O   MOL A   1       4.013   4.421  23.649   1.11084500   0.8200     O
HETATM   18  O   MOL A   1       0.953   0.008  25.452   1.07655400   0.8200     O
HETATM   19  O   MOL A   1       2.524   4.512  19.442   1.15320300   0.8200     O
HETATM   20  O   MOL A   1       2.397   1.639   0.656   1.20168200   0.8200     O
HETATM   21  O   MOL A   1       6.647   3.353   2.665   1.05224000   0.8200     O
HETATM   22  O   MOL A   1       3.879   6.101  21.582   1.22869200   0.8200     O
HETATM   23  O   MOL A   1       0.854   1.756  23.509   1.19349300   0.8200     O
HETATM   24  O   MOL A   1       2.560   3.444  25.623   1.10197300   0.8200     O
HETATM   25  O   MOL A   1       3.914   5.012   0.471   1.04424600   0.8200     O
HETATM   26  O   MOL A   1       3.929   0.772  19.544   1.00649200   0.8200     O
HETATM   27  O   MOL A   1       3.956   0.868   2.726   1.04439800   0.8200     O
HETATM   28  O   MOL A   1       5.501   2.678  21.375   1.06865700   0.8200     O
HETATM   29  O   MOL A   1       6.865   4.349  23.559   1.14566200   0.8200     O
HETATM   30  O   MOL A   1       5.306   6.066  25.472   1.10482300   0.8200     O
HETATM   31  O   MOL A   1       5.452   4.349  19.240   1.14836900   0.8200     O
HETATM   32  O   MOL A   1       5.418   1.763   0.590   1.04580000   0.8200     O
HETATM   33  O   MOL A   1       4.028   3.232   3.100   1.16457100   0.8200     O
HETATM   34  O   MOL A   1       7.140   6.164  21.689   1.08099300   0.8200     O
HETATM   35  O   MOL A   1       4.007   1.748  23.504   1.14772500   0.8200     O
HETATM   36  O   MOL A   1       5.372   3.439  25.634   1.23990600   0.8200     O
HETATM   37  O   MOL A   1       6.905   5.205   0.570   1.18889600   0.8200     O
HETATM   38  O   MOL A   1       6.460   5.322  16.355   0.49027200   0.8200     O
HETATM   39  O   MOL A   1       7.227   5.986  17.291   0.36752300   0.8200     O
HETATM   40  O   MOL A   1       3.824   5.406  17.224   1.17929800   0.8200     O
HETATM   41 NI   MOL A   1       2.449   3.040  23.547  -1.24139300   1.2860    NI
HETATM   42 NI   MOL A   1       0.946   0.285   0.606  -1.21657000   1.2860    NI
HETATM   43 NI   MOL A   1       2.389   2.153   2.612  -1.25914000   1.2860    NI
HETATM   44 NI   MOL A   1       3.939   1.237  21.493  -1.23143400   1.2860    NI
HETATM   45 NI   MOL A   1       6.885   4.756  25.585  -1.23322400   1.2860    NI
HETATM   46 NI   MOL A   1       3.881   0.298   0.581  -1.22588100   1.2860    NI
HETATM   47 NI   MOL A   1       6.938   5.695  19.324  -1.24345000   1.2860    NI
HETATM   48 FE   MOL A   1       4.092   5.689  19.437  -1.71507300   1.3020    FE
HETATM   49 FE   MOL A   1       5.396   3.092  23.542  -1.56627700   1.3020    FE
HETATM   50  W   MOL A   1       0.842   1.392  21.253  -2.84195500   1.4550     W
HETATM   51  W   MOL A   1       3.786   4.907  25.623  -2.89064000   1.4550     W
HETATM   52  W   MOL A   1       5.483   1.929   2.415  -2.78591900   1.4550     W
END
