# Supplementary material for: Toward Efficient Hydrogen Production: Impact of Solid Solution of Tungsten on Nickel–Iron Hydroxide OER Catalysts
Source: ACS Catal. 2026 Feb 6;16(5):4449–62. doi: 10.1021/acscatal.5c07061 (PMC12976961; doi:10.1021/acscatal.5c07061)
Supplement: Supplementary file 2 [file cs5c07061_si_004.zip › Data/NiFeWOOH-FeNi-active_Ni/OOH/CONTCAR]

NiFe                                    
   1.00000000000000     
     5.9784002304000001    0.0000000000000000    0.0000000000000000
     1.4945932141000000    6.1742788343999999    0.0000000000000000
     0.0000000000000000    0.0000000000000000   27.0132007598999984
   H    O    Ni   Fe   W 
    13    27     7     2     3
Direct
  0.2571953247305885  0.6154105505327365  0.7448932492971778
  0.4259229243511200  0.8777261845907489  0.8263272334679215
  0.0911829300632974  0.1685974627069129  0.8961519524865338
  0.3098156843830608  0.3749528602572454  0.9970097692894910
  0.5360950389907941  0.6783320334521079  0.1143054466754450
  0.7604317297397500  0.5889174727574158  0.7375098870215240
  0.9484271865509513  0.8208674900888226  0.8456692560688239
  0.6305045906839979  0.1702180870813876  0.8968586747906429
  0.7877064136373448  0.4464086295430292  0.9757676752035493
  0.9644036543862526  0.7345939645593305  0.0481541918818635
  0.6997398791376597  0.8879416443558625  0.6161641632112307
  0.2493077975282390  0.9268602837600142  0.6308515779558803
  0.4415583600144402  0.7188087144754576  0.6417768683207896
  0.1305843389474859  0.1642317519575442  0.7214234446191341
  0.1089989129391640  0.1166746056911947  0.1040603832522109
  0.2859028077592143  0.4106583917445406  0.7965819737324509
  0.4923088636859845  0.7160135687294584  0.8754629201288182
  0.1591085623860735  0.0013462955954608  0.9422015565708506
  0.2394212498599586  0.7307808818121799  0.7197066446846065
  0.3345264070780445  0.2654224064886321  0.0242660834146093
  0.9760712147309789  0.5431112430705483  0.0986467676063043
  0.4017247803237822  0.9881165298625021  0.7989599629084978
  0.0717749051839576  0.2844375296218828  0.8702820739583288
  0.2887813655587337  0.5578398981271420  0.9485210285118981
  0.4518193538137041  0.8117042601796669  0.0174454685222116
  0.6259739668639455  0.1249561502338210  0.7235160246398422
  0.6265913371468628  0.1405303083394784  0.1009128966239885
  0.8117647406593349  0.4336789789774258  0.7912627733302458
  0.9721408246192951  0.7044060170933335  0.8721375387855943
  0.6418835496080035  0.9825397036681025  0.9429560211307901
  0.7359195682372501  0.7043562640609338  0.7122624130283413
  0.8348452862173232  0.2855121429411085  0.0218229367162266
  0.5428848792271808  0.5234016988935579  0.1147482900267036
  0.9447224345817133  0.9982850645394024  0.8028865835254635
  0.5994479955568437  0.2831565143529531  0.8701100524928620
  0.7593015224059272  0.5570204213999403  0.9489575709788340
  0.9443361803254717  0.8429400524574078  0.0210842060757628
  0.8650476534066698  0.8619629235692159  0.6054388847465191
  0.9665123692775879  0.9695476543610297  0.6400916279646864
  0.4207908645363219  0.8754939946168321  0.6376209528765102
  0.2866080791251520  0.4923965263773624  0.8716846063671326
  0.1466968200513321  0.0461763645674225  0.0224196381003594
  0.3123779566122664  0.3487536057796774  0.0966964115103508
  0.6087022984928296  0.2003749622817779  0.7956592790684169
  0.9591451273142653  0.7702997004615142  0.9471116236680146
  0.6370831047817020  0.0483260322240682  0.0214965989626634
  0.9298482952893607  0.9223969654438662  0.7153621409146851
  0.4541650002668263  0.9214639544210996  0.7195506624762800
  0.7774206005028859  0.5007890828308774  0.8715005085601533
  0.0845204634971779  0.2254413100523180  0.7867450921181174
  0.4346373195936195  0.7947220457312696  0.9485210780628321
  0.8390578623382723  0.3123876332823485  0.0894034286678291
 
  0.00000000E+00  0.00000000E+00  0.00000000E+00
  0.00000000E+00  0.00000000E+00  0.00000000E+00
  0.00000000E+00  0.00000000E+00  0.00000000E+00
  0.00000000E+00  0.00000000E+00  0.00000000E+00
  0.00000000E+00  0.00000000E+00  0.00000000E+00
  0.00000000E+00  0.00000000E+00  0.00000000E+00
  0.00000000E+00  0.00000000E+00  0.00000000E+00
  0.00000000E+00  0.00000000E+00  0.00000000E+00
  0.00000000E+00  0.00000000E+00  0.00000000E+00
  0.00000000E+00  0.00000000E+00  0.00000000E+00
  0.00000000E+00  0.00000000E+00  0.00000000E+00
  0.00000000E+00  0.00000000E+00  0.00000000E+00
  0.00000000E+00  0.00000000E+00  0.00000000E+00
  0.00000000E+00  0.00000000E+00  0.00000000E+00
  0.00000000E+00  0.00000000E+00  0.00000000E+00
  0.00000000E+00  0.00000000E+00  0.00000000E+00
  0.00000000E+00  0.00000000E+00  0.00000000E+00
  0.00000000E+00  0.00000000E+00  0.00000000E+00
  0.00000000E+00  0.00000000E+00  0.00000000E+00
  0.00000000E+00  0.00000000E+00  0.00000000E+00
  0.00000000E+00  0.00000000E+00  0.00000000E+00
  0.00000000E+00  0.00000000E+00  0.00000000E+00
  0.00000000E+00  0.00000000E+00  0.00000000E+00
  0.00000000E+00  0.00000000E+00  0.00000000E+00
  0.00000000E+00  0.00000000E+00  0.00000000E+00
  0.00000000E+00  0.00000000E+00  0.00000000E+00
  0.00000000E+00  0.00000000E+00  0.00000000E+00
  0.00000000E+00  0.00000000E+00  0.00000000E+00
  0.00000000E+00  0.00000000E+00  0.00000000E+00
  0.00000000E+00  0.00000000E+00  0.00000000E+00
  0.00000000E+00  0.00000000E+00  0.00000000E+00
  0.00000000E+00  0.00000000E+00  0.00000000E+00
  0.00000000E+00  0.00000000E+00  0.00000000E+00
  0.00000000E+00  0.00000000E+00  0.00000000E+00
  0.00000000E+00  0.00000000E+00  0.00000000E+00
  0.00000000E+00  0.00000000E+00  0.00000000E+00
  0.00000000E+00  0.00000000E+00  0.00000000E+00
  0.00000000E+00  0.00000000E+00  0.00000000E+00
  0.00000000E+00  0.00000000E+00  0.00000000E+00
  0.00000000E+00  0.00000000E+00  0.00000000E+00
  0.00000000E+00  0.00000000E+00  0.00000000E+00
  0.00000000E+00  0.00000000E+00  0.00000000E+00
  0.00000000E+00  0.00000000E+00  0.00000000E+00
  0.00000000E+00  0.00000000E+00  0.00000000E+00
  0.00000000E+00  0.00000000E+00  0.00000000E+00
  0.00000000E+00  0.00000000E+00  0.00000000E+00
  0.00000000E+00  0.00000000E+00  0.00000000E+00
  0.00000000E+00  0.00000000E+00  0.00000000E+00
  0.00000000E+00  0.00000000E+00  0.00000000E+00
  0.00000000E+00  0.00000000E+00  0.00000000E+00
  0.00000000E+00  0.00000000E+00  0.00000000E+00
  0.00000000E+00  0.00000000E+00  0.00000000E+00
