# Supplementary material for: Toward Efficient Hydrogen Production: Impact of Solid Solution of Tungsten on Nickel–Iron Hydroxide OER Catalysts
Source: ACS Catal. 2026 Feb 6;16(5):4449–62. doi: 10.1021/acscatal.5c07061 (PMC12976961; doi:10.1021/acscatal.5c07061)
Supplement: Supplementary file 2 [file cs5c07061_si_004.zip › Data/NiFeWOOH-FeNi-active_Ni/slab/bader.pqr]

Generated by vaspkit
HETATM    1  H   MOL A   1       2.526   3.825  18.812  -0.60363300   0.3700     H
HETATM    2  H   MOL A   1       3.799   5.379  22.302  -0.64636100   0.3700     H
HETATM    3  H   MOL A   1       0.820   0.950  24.237  -0.64981600   0.3700     H
HETATM    4  H   MOL A   1       2.416   2.261  26.970  -0.63304900   0.3700     H
HETATM    5  H   MOL A   1       4.220   4.146   3.109  -0.63913900   0.3700     H
HETATM    6  H   MOL A   1       5.483   3.537  19.648  -0.60515000   0.3700     H
HETATM    7  H   MOL A   1       6.970   5.045  22.865  -0.64350700   0.3700     H
HETATM    8  H   MOL A   1       3.945   0.942  24.257  -0.63327700   0.3700     H
HETATM    9  H   MOL A   1       5.382   2.664  26.304  -0.65318400   0.3700     H
HETATM   10  H   MOL A   1       6.857   4.480   1.336  -0.63273700   0.3700     H
HETATM   11  O   MOL A   1       0.965   1.153  19.534   0.98615100   0.8200     O
HETATM   12  O   MOL A   1       0.827   0.677   2.829   1.01479100   0.8200     O
HETATM   13  O   MOL A   1       2.322   2.506  21.579   1.03932700   0.8200     O
HETATM   14  O   MOL A   1       3.943   4.439  23.680   1.14902700   0.8200     O
HETATM   15  O   MOL A   1       2.432   6.152  25.530   1.07181400   0.8200     O
HETATM   16  O   MOL A   1       2.540   4.795  18.886   1.17189000   0.8200     O
HETATM   17  O   MOL A   1       2.400   1.584   0.692   1.18949100   0.8200     O
HETATM   18  O   MOL A   1       6.652   3.308   2.695   1.05254200   0.8200     O
HETATM   19  O   MOL A   1       3.841   6.039  21.541   1.23575900   0.8200     O
HETATM   20  O   MOL A   1       0.868   1.653  23.531   1.24443000   0.8200     O
HETATM   21  O   MOL A   1       2.555   3.391  25.667   1.09805000   0.8200     O
HETATM   22  O   MOL A   1       3.920   4.950   0.498   1.03749400   0.8200     O
HETATM   23  O   MOL A   1       3.918   0.837  19.532   1.05417500   0.8200     O
HETATM   24  O   MOL A   1       3.964   0.824   2.754   1.04668600   0.8200     O
HETATM   25  O   MOL A   1       5.468   2.713  21.514   1.07532700   0.8200     O
HETATM   26  O   MOL A   1       6.905   4.342  23.585   1.20666600   0.8200     O
HETATM   27  O   MOL A   1       5.301   5.997  25.516   1.10577700   0.8200     O
HETATM   28  O   MOL A   1       5.515   4.393  19.179   1.15110500   0.8200     O
HETATM   29  O   MOL A   1       5.418   1.726   0.605   1.05000300   0.8200     O
HETATM   30  O   MOL A   1       4.031   3.189   3.121   1.19390900   0.8200     O
HETATM   31  O   MOL A   1       7.113   6.138  21.617   1.10305400   0.8200     O
HETATM   32  O   MOL A   1       3.951   1.649  23.546   1.19946400   0.8200     O
HETATM   33  O   MOL A   1       5.372   3.357  25.587   1.24262400   0.8200     O
HETATM   34  O   MOL A   1       6.901   5.146   0.602   1.20249100   0.8200     O
HETATM   35 NI   MOL A   1       2.430   2.978  23.603  -1.23357900   1.2860    NI
HETATM   36 NI   MOL A   1       0.945   0.231   0.653  -1.23258200   1.2860    NI
HETATM   37 NI   MOL A   1       2.393   2.108   2.643  -1.25962200   1.2860    NI
HETATM   38 NI   MOL A   1       3.916   1.214  21.530  -1.23157300   1.2860    NI
HETATM   39 NI   MOL A   1       6.881   4.712  25.610  -1.23811700   1.2860    NI
HETATM   40 NI   MOL A   1       3.881   0.243   0.616  -1.22598700   1.2860    NI
HETATM   41 NI   MOL A   1       6.936   5.756  19.485  -1.22992700   1.2860    NI
HETATM   42 FE   MOL A   1       4.138   5.681  19.535  -1.68337300   1.3020    FE
HETATM   43 FE   MOL A   1       5.355   3.079  23.547  -1.77236100   1.3020    FE
HETATM   44  W   MOL A   1       0.829   1.435  21.307  -2.83528500   1.4550     W
HETATM   45  W   MOL A   1       3.759   4.869  25.647  -2.87218600   1.4550     W
HETATM   46  W   MOL A   1       5.485   1.889   2.431  -2.79180000   1.4550     W
END
