# Supplementary material for: Toward Efficient Hydrogen Production: Impact of Solid Solution of Tungsten on Nickel–Iron Hydroxide OER Catalysts
Source: ACS Catal. 2026 Feb 6;16(5):4449–62. doi: 10.1021/acscatal.5c07061 (PMC12976961; doi:10.1021/acscatal.5c07061)
Supplement: Supplementary file 2 [file cs5c07061_si_004.zip › Data/NiFeWOOH-FeNi-active_Ni/slab/BAND_CENTER]

#Atom-ID    s-band-center    p-band-center    d-band-center (eV)
    1          -7.962          -1.912           0.000
    2          -8.416          -4.386           0.000
    3          -8.979          -4.265           0.000
    4          -8.680          -4.593           0.000
    5          -8.093          -2.089           0.000
    6          -7.804          -2.408           0.000
    7          -8.599          -4.524           0.000
    8          -8.759          -4.437           0.000
    9          -9.400          -4.828           0.000
   10          -8.595          -4.185           0.000
   11         -15.770          -1.726           0.000
   12         -15.204          -1.616           0.000
   13         -15.362          -1.607           0.000
   14         -14.213          -1.700           0.000
   15         -14.897          -2.190           0.000
   16         -15.465          -2.206           0.000
   17         -15.693          -2.768           0.000
   18         -14.893          -1.126           0.000
   19         -15.840          -2.990           0.000
   20         -15.759          -3.013           0.000
   21         -14.946          -1.567           0.000
   22         -14.458          -1.583           0.000
   23          -1.882          -0.491           0.000
   24         -15.010          -1.290           0.000
   25         -15.214          -1.965           0.000
   26         -15.513          -2.876           0.000
   27         -15.027          -1.654           0.000
   28         -15.419          -2.227           0.000
   29         -15.847          -2.445           0.000
   30         -16.091          -2.470           0.000
   31         -14.963          -1.331           0.000
   32         -15.550          -2.911           0.000
   33         -16.076          -3.293           0.000
   34         -15.631          -2.724           0.000
   35           2.332          -0.835          -2.561
   36           2.801           0.260          -3.148
   37           2.627           1.005          -3.016
   38           3.195          -0.834          -2.568
   39           2.760          -1.012          -2.778
   40           3.238          -0.249          -2.819
   41           2.508           1.188          -2.546
   42           0.459           0.164          -1.905
   43          -1.177          -2.179          -2.551
   44          -4.445          -3.893           0.473
   45          -4.953          -3.885           0.695
   46          -4.052          -3.573           0.368
 
#Average    s-band-center    p-band-center    d-band-center (eV)
              -11.759          -2.031          -1.935

Notice:
The energy window of integration is [-79.72 14.62].
The calculated band-center presented here are referenced to Fermi level (E_F=0 eV).

References:
[1] Hammer, B., and N�rskov, J. K. Electronic Factors Determining the Reactivity of Metal Surfaces. Surf. Sci. 343, 211-220 (1995). DOI:10.1016/0039-6028(96)80007-0
[2] N�rskov, J. K., Studt, F., Abild-Pedersen, F., and Bligaard, T. The Electronic Factor in Heterogeneous Catalysis, chap 8. John Wiley & Sons, 114-137 (2014). DOI:10.1002/9781118892114.ch8
[3] Bhattacharjee, S., Waghmare, U. V., and Lee, S.-C. An Improved D-Band Model of the Catalytic Activity of Magnetic Transition Metal Surfaces. Sci. Rep. 6, 35916 (2016). DOI:10.1038/srep35916
