# Supplementary material for: Toward Efficient Hydrogen Production: Impact of Solid Solution of Tungsten on Nickel–Iron Hydroxide OER Catalysts
Source: ACS Catal. 2026 Feb 6;16(5):4449–62. doi: 10.1021/acscatal.5c07061 (PMC12976961; doi:10.1021/acscatal.5c07061)
Supplement: Supplementary file 2 [file cs5c07061_si_004.zip › Data/NiFeWOOH-FeNi-active_Ni/slab/CONTCAR]

NiFe                                    
   1.00000000000000     
     5.9784002304000001    0.0000000000000000    0.0000000000000000
     1.4945932141000000    6.1742788343999999    0.0000000000000000
     0.0000000000000000    0.0000000000000000   27.0132007598999984
   H    O    Ni   Fe   W 
    10    24     7     2     3
Direct
  0.2677222614674761  0.6194717548354376  0.6963930708198163
  0.4176831089413966  0.8711615028212023  0.8256133589217782
  0.0987138167500774  0.1538377686977697  0.8972359382105495
  0.3124742466887511  0.3662755297026195  0.9983980952534495
  0.5379321230693037  0.6714849237093787  0.1150793921905020
  0.7738413655453513  0.5728725837689979  0.7273497771558652
  0.9615254746592967  0.8170340813751054  0.8464395685873498
  0.6217475821544056  0.1525961436922216  0.8979704832732480
  0.7923986635463223  0.4314567630086970  0.9737382738885003
  0.9656584302425486  0.7255145541416184  0.0494421437449475
  0.1146970487729533  0.1866738582348262  0.7231423823756771
  0.1108931571019838  0.1096905333125591  0.1047319545896173
  0.2869165495176276  0.4059296602227036  0.7988268001742185
  0.4798623359785665  0.7189468204866287  0.8766248591316383
  0.1576591148576441  0.9964087034563818  0.9450898766169971
  0.2307327764285958  0.7765944775226004  0.6991559583189542
  0.3372659900071469  0.2566089497171404  0.0256317612459895
  0.9786569493382160  0.5358459120267156  0.0997701340498907
  0.3979542494177579  0.9781010340653253  0.7974128272813203
  0.0783087997041036  0.2676935468483563  0.8711063067561824
  0.2901170546308549  0.5492638943194450  0.9501725220338741
  0.4552958232891982  0.8017943576357212  0.0184410618682023
  0.6215193141736535  0.1355162262267200  0.7230617654519378
  0.6297431211264879  0.1333976617747652  0.1019504605882133
  0.8048164289850064  0.4393766997467523  0.7964369057966536
  0.9792154180541814  0.7031927915350309  0.8730827478566638
  0.6439325738335882  0.9713124604686172  0.9445588648952068
  0.7445295171317809  0.7115114003198215  0.7099989645922662
  0.8363637919340619  0.2795339847854876  0.0223980087096436
  0.5451841964902613  0.5164690457936132  0.1155527208906975
  0.9412629300397839  0.9941945316137506  0.8002236086149850
  0.5941401567751399  0.2671032312385435  0.8716511729587353
  0.7625514569838003  0.5437656352970421  0.9472049908653730
  0.9459785661347908  0.8334693645284545  0.0222691126159589
  0.2858202659023874  0.4823102904333894  0.8737609618150870
  0.1487051169693956  0.0373859816344364  0.0241731272349242
  0.3148300106653679  0.3414701929479023  0.0978407589511292
  0.6059060338356659  0.1966425020953224  0.7970212239160901
  0.9601985603687737  0.7631326701723893  0.9480638104898844
  0.6392932587143534  0.0393859248241029  0.0228155684301896
  0.9270558417313808  0.9322716114224576  0.7213260992711383
  0.4620526727731615  0.9201299291619875  0.7231733830526395
  0.7710930073148177  0.4987609509819748  0.8716989824109049
  0.0806156450861408  0.2324429335782838  0.7887557646328958
  0.4316316350197056  0.7886295745239167  0.9494283746486190
  0.8409420498467668  0.3060146312937704  0.0899780248215905
 
  0.00000000E+00  0.00000000E+00  0.00000000E+00
  0.00000000E+00  0.00000000E+00  0.00000000E+00
  0.00000000E+00  0.00000000E+00  0.00000000E+00
  0.00000000E+00  0.00000000E+00  0.00000000E+00
  0.00000000E+00  0.00000000E+00  0.00000000E+00
  0.00000000E+00  0.00000000E+00  0.00000000E+00
  0.00000000E+00  0.00000000E+00  0.00000000E+00
  0.00000000E+00  0.00000000E+00  0.00000000E+00
  0.00000000E+00  0.00000000E+00  0.00000000E+00
  0.00000000E+00  0.00000000E+00  0.00000000E+00
  0.00000000E+00  0.00000000E+00  0.00000000E+00
  0.00000000E+00  0.00000000E+00  0.00000000E+00
  0.00000000E+00  0.00000000E+00  0.00000000E+00
  0.00000000E+00  0.00000000E+00  0.00000000E+00
  0.00000000E+00  0.00000000E+00  0.00000000E+00
  0.00000000E+00  0.00000000E+00  0.00000000E+00
  0.00000000E+00  0.00000000E+00  0.00000000E+00
  0.00000000E+00  0.00000000E+00  0.00000000E+00
  0.00000000E+00  0.00000000E+00  0.00000000E+00
  0.00000000E+00  0.00000000E+00  0.00000000E+00
  0.00000000E+00  0.00000000E+00  0.00000000E+00
  0.00000000E+00  0.00000000E+00  0.00000000E+00
  0.00000000E+00  0.00000000E+00  0.00000000E+00
  0.00000000E+00  0.00000000E+00  0.00000000E+00
  0.00000000E+00  0.00000000E+00  0.00000000E+00
  0.00000000E+00  0.00000000E+00  0.00000000E+00
  0.00000000E+00  0.00000000E+00  0.00000000E+00
  0.00000000E+00  0.00000000E+00  0.00000000E+00
  0.00000000E+00  0.00000000E+00  0.00000000E+00
  0.00000000E+00  0.00000000E+00  0.00000000E+00
  0.00000000E+00  0.00000000E+00  0.00000000E+00
  0.00000000E+00  0.00000000E+00  0.00000000E+00
  0.00000000E+00  0.00000000E+00  0.00000000E+00
  0.00000000E+00  0.00000000E+00  0.00000000E+00
  0.00000000E+00  0.00000000E+00  0.00000000E+00
  0.00000000E+00  0.00000000E+00  0.00000000E+00
  0.00000000E+00  0.00000000E+00  0.00000000E+00
  0.00000000E+00  0.00000000E+00  0.00000000E+00
  0.00000000E+00  0.00000000E+00  0.00000000E+00
  0.00000000E+00  0.00000000E+00  0.00000000E+00
  0.00000000E+00  0.00000000E+00  0.00000000E+00
  0.00000000E+00  0.00000000E+00  0.00000000E+00
  0.00000000E+00  0.00000000E+00  0.00000000E+00
  0.00000000E+00  0.00000000E+00  0.00000000E+00
  0.00000000E+00  0.00000000E+00  0.00000000E+00
  0.00000000E+00  0.00000000E+00  0.00000000E+00
