# Supplementary material for: Toward Efficient Hydrogen Production: Impact of Solid Solution of Tungsten on Nickel–Iron Hydroxide OER Catalysts
Source: ACS Catal. 2026 Feb 6;16(5):4449–62. doi: 10.1021/acscatal.5c07061 (PMC12976961; doi:10.1021/acscatal.5c07061)
Supplement: Supplementary file 2 [file cs5c07061_si_004.zip › Data/NiFeWOOH-WFe-active_Fe/H2O/bader.pqr]

Generated by vaspkit
HETATM    1  H   MOL A   1       2.449   3.336  20.698  -0.62003500   0.3700     H
HETATM    2  H   MOL A   1       3.949   5.484  22.160  -0.63194400   0.3700     H
HETATM    3  H   MOL A   1       0.917   1.068  24.186  -0.63854800   0.3700     H
HETATM    4  H   MOL A   1       2.408   2.326  26.902  -0.63680300   0.3700     H
HETATM    5  H   MOL A   1       4.192   4.220   3.009  -0.62193200   0.3700     H
HETATM    6  H   MOL A   1       5.441   3.333  20.706  -0.63418800   0.3700     H
HETATM    7  H   MOL A   1       6.933   5.122  22.879  -0.64781300   0.3700     H
HETATM    8  H   MOL A   1       3.935   1.007  24.194  -0.63305900   0.3700     H
HETATM    9  H   MOL A   1       5.381   2.730  26.246  -0.64945900   0.3700     H
HETATM   10  H   MOL A   1       6.848   4.547   1.285  -0.63855000   0.3700     H
HETATM   11  H   MOL A   1       4.184   4.327  17.430  -0.64783300   0.3700     H
HETATM   12  H   MOL A   1       4.972   5.570  16.952  -0.64001300   0.3700     H
HETATM   13  H   MOL A   1       1.850   5.492  16.896  -0.64084100   0.3700     H
HETATM   14  H   MOL A   1       5.740   0.697  17.260  -0.61192300   0.3700     H
HETATM   15  O   MOL A   1       0.870   0.892  19.293   1.09880900   0.8200     O
HETATM   16  O   MOL A   1       0.809   0.747   2.773   1.01849400   0.8200     O
HETATM   17  O   MOL A   1       2.454   2.695  21.448   1.18809200   0.8200     O
HETATM   18  O   MOL A   1       4.001   4.517  23.604   1.15562300   0.8200     O
HETATM   19  O   MOL A   1       0.951   0.040  25.463   1.07230500   0.8200     O
HETATM   20  O   MOL A   1       2.363   4.531  19.355   1.07690600   0.8200     O
HETATM   21  O   MOL A   1       2.388   1.652   0.626   1.19247300   0.8200     O
HETATM   22  O   MOL A   1       6.631   3.376   2.639   1.05634600   0.8200     O
HETATM   23  O   MOL A   1       3.938   6.140  21.398   1.18782900   0.8200     O
HETATM   24  O   MOL A   1       0.927   1.755  23.466   1.19533200   0.8200     O
HETATM   25  O   MOL A   1       2.574   3.454  25.589   1.09717600   0.8200     O
HETATM   26  O   MOL A   1       3.925   5.016   0.422   1.05718100   0.8200     O
HETATM   27  O   MOL A   1       4.046   0.865  19.258   1.09970400   0.8200     O
HETATM   28  O   MOL A   1       3.947   0.894   2.703   1.04691600   0.8200     O
HETATM   29  O   MOL A   1       5.423   2.688  21.462   1.20508200   0.8200     O
HETATM   30  O   MOL A   1       6.928   4.410  23.562   1.21945600   0.8200     O
HETATM   31  O   MOL A   1       5.316   6.071  25.457   1.10457700   0.8200     O
HETATM   32  O   MOL A   1       5.550   4.482  19.431   1.07724400   0.8200     O
HETATM   33  O   MOL A   1       5.404   1.787   0.545   1.04650100   0.8200     O
HETATM   34  O   MOL A   1       4.007   3.263   3.052   1.18037800   0.8200     O
HETATM   35  O   MOL A   1       6.935   6.030  21.454   1.03718500   0.8200     O
HETATM   36  O   MOL A   1       3.967   1.706  23.473   1.20220200   0.8200     O
HETATM   37  O   MOL A   1       5.382   3.416  25.524   1.24056000   0.8200     O
HETATM   38  O   MOL A   1       6.898   5.211   0.549   1.19845400   0.8200     O
HETATM   39  O   MOL A   1       4.067   5.272  17.203   1.23279700   0.8200     O
HETATM   40  O   MOL A   1       6.986   5.931  17.145   1.20171700   0.8200     O
HETATM   41 NI   MOL A   1       0.973   1.380  21.455  -1.20090100   1.2860    NI
HETATM   42 NI   MOL A   1       2.469   3.084  23.499  -1.23430500   1.2860    NI
HETATM   43 NI   MOL A   1       0.944   0.290   0.582  -1.22191100   1.2860    NI
HETATM   44 NI   MOL A   1       2.373   2.178   2.573  -1.25503400   1.2860    NI
HETATM   45 NI   MOL A   1       3.917   1.363  21.458  -1.23928200   1.2860    NI
HETATM   46 NI   MOL A   1       6.890   4.773  25.569  -1.23600000   1.2860    NI
HETATM   47 NI   MOL A   1       3.872   0.307   0.545  -1.22567500   1.2860    NI
HETATM   48 FE   MOL A   1       5.405   3.100  23.477  -1.78917300   1.3020    FE
HETATM   49 FE   MOL A   1       3.913   5.844  19.424  -1.72580200   1.3020    FE
HETATM   50  W   MOL A   1       6.916   5.729  19.657  -2.82408200   1.4550     W
HETATM   51  W   MOL A   1       3.775   4.931  25.562  -2.88247300   1.4550     W
HETATM   52  W   MOL A   1       5.466   1.955   2.368  -2.78970000   1.4550     W
END
