# Supplementary material for: Toward Efficient Hydrogen Production: Impact of Solid Solution of Tungsten on Nickel–Iron Hydroxide OER Catalysts
Source: ACS Catal. 2026 Feb 6;16(5):4449–62. doi: 10.1021/acscatal.5c07061 (PMC12976961; doi:10.1021/acscatal.5c07061)
Supplement: Supplementary file 2 [file cs5c07061_si_004.zip › Data/NiFeWOOH-WFe-active_Fe/H2O/CONTCAR]

NiFe                                    
   1.00000000000000     
     5.9784002304000001    0.0000000000000000    0.0000000000000000
     1.4945932141000000    6.1742788343999999    0.0000000000000000
     0.0000000000000000    0.0000000000000000   27.0132007598999984
   H    O    Ni   Fe   W 
    14    26     7     2     3
Direct
  0.2744931019620509  0.5402951612735052  0.7662066630000766
  0.4384541352050348  0.8881198508206936  0.8203321404166672
  0.1101608711762907  0.1730525320134859  0.8953328465048216
  0.3085572014126541  0.3767160932208142  0.9958733403344553
  0.5303424890771282  0.6834281846622474  0.1113841595889227
  0.7752255529214409  0.5398675415126064  0.7665073749708995
  0.9522040324621415  0.8296002514564975  0.8469583108801402
  0.6173789452194498  0.1631684596012875  0.8956463247992232
  0.7895051564663120  0.4420981025685933  0.9715901964473090
  0.9612583497529670  0.7364712810823946  0.0475658515240411
  0.5246816949653734  0.7008820584248951  0.6452287131346566
  0.6061304502276883  0.9021066572410277  0.6275294256005068
  0.0870471903091072  0.8894807686597090  0.6254699921929117
  0.9318416934852465  0.1129039227207187  0.6389442509178096
  0.1094003692413494  0.1444554389800530  0.7141981982067946
  0.1050453411061767  0.1209342971972092  0.1026592115674561
  0.3013434471429974  0.4364189612807792  0.7939746968661225
  0.4863301673334490  0.7316310022511203  0.8737895980433734
  0.1573818763630541  0.0064693544850556  0.9426308538247028
  0.2117726504509179  0.7338465861489212  0.7164946867138511
  0.3326054504783116  0.2675305909159817  0.0231848081386232
  0.9724607565565861  0.5467305441472305  0.0977089709832484
  0.4101260215190834  0.9945135582942726  0.7921357164046796
  0.0839419799592989  0.2843073820268245  0.8686931863918517
  0.2906635518633678  0.5593766428894824  0.9472632233744918
  0.4533967771817231  0.8124617125642573  0.0156115851167797
  0.6417170323232142  0.1401440231287907  0.7129266000132120
  0.6239111787800766  0.1448671321336406  0.1000641385934884
  0.7982294261277971  0.4353676579622601  0.7945045985175767
  0.9803138346687135  0.7142322692290364  0.8722395829246921
  0.6434546357165374  0.9832553678243201  0.9423875958017902
  0.7469079385918391  0.7258712147667694  0.7192973966259046
  0.8316179205198324  0.2893599375722076  0.0201890774114091
  0.5382152605954076  0.5284554979175269  0.1129826401713530
  0.9159380541519226  0.9765667438047601  0.7942010371148172
  0.5944493298936209  0.2762445981089741  0.8689333207060912
  0.7619239000317890  0.5532828290588228  0.9448559405850006
  0.9427951752924031  0.8439388604308817  0.0203133748560802
  0.4668053900362850  0.8538938423066611  0.6368277715367512
  0.9284261490494501  0.9605404565166964  0.6346805635410959
  0.1068593764801449  0.2235187704199717  0.7942281268984956
  0.2881371985041099  0.4994296943989553  0.8699151940095931
  0.1462039983446886  0.0469734580852261  0.0215629806346627
  0.3087850915367980  0.3528249598300448  0.0952441700685611
  0.6000544658817830  0.2206796681802388  0.7943476230457165
  0.9591856154266480  0.7730301655100789  0.9465229073954404
  0.6352227207254941  0.0497230383876968  0.0201593536467328
  0.7785269017119560  0.5020907024958774  0.8690954652152669
  0.4178326236545544  0.9465300920761095  0.7190533710880729
  0.9248169922503422  0.9278009076476934  0.7276647951904565
  0.4317128259189076  0.7986255239526656  0.9462658577194247
  0.8350876769464861  0.3165855688144390  0.0876621967439206
 
  0.00000000E+00  0.00000000E+00  0.00000000E+00
  0.00000000E+00  0.00000000E+00  0.00000000E+00
  0.00000000E+00  0.00000000E+00  0.00000000E+00
  0.00000000E+00  0.00000000E+00  0.00000000E+00
  0.00000000E+00  0.00000000E+00  0.00000000E+00
  0.00000000E+00  0.00000000E+00  0.00000000E+00
  0.00000000E+00  0.00000000E+00  0.00000000E+00
  0.00000000E+00  0.00000000E+00  0.00000000E+00
  0.00000000E+00  0.00000000E+00  0.00000000E+00
  0.00000000E+00  0.00000000E+00  0.00000000E+00
  0.00000000E+00  0.00000000E+00  0.00000000E+00
  0.00000000E+00  0.00000000E+00  0.00000000E+00
  0.00000000E+00  0.00000000E+00  0.00000000E+00
  0.00000000E+00  0.00000000E+00  0.00000000E+00
  0.00000000E+00  0.00000000E+00  0.00000000E+00
  0.00000000E+00  0.00000000E+00  0.00000000E+00
  0.00000000E+00  0.00000000E+00  0.00000000E+00
  0.00000000E+00  0.00000000E+00  0.00000000E+00
  0.00000000E+00  0.00000000E+00  0.00000000E+00
  0.00000000E+00  0.00000000E+00  0.00000000E+00
  0.00000000E+00  0.00000000E+00  0.00000000E+00
  0.00000000E+00  0.00000000E+00  0.00000000E+00
  0.00000000E+00  0.00000000E+00  0.00000000E+00
  0.00000000E+00  0.00000000E+00  0.00000000E+00
  0.00000000E+00  0.00000000E+00  0.00000000E+00
  0.00000000E+00  0.00000000E+00  0.00000000E+00
  0.00000000E+00  0.00000000E+00  0.00000000E+00
  0.00000000E+00  0.00000000E+00  0.00000000E+00
  0.00000000E+00  0.00000000E+00  0.00000000E+00
  0.00000000E+00  0.00000000E+00  0.00000000E+00
  0.00000000E+00  0.00000000E+00  0.00000000E+00
  0.00000000E+00  0.00000000E+00  0.00000000E+00
  0.00000000E+00  0.00000000E+00  0.00000000E+00
  0.00000000E+00  0.00000000E+00  0.00000000E+00
  0.00000000E+00  0.00000000E+00  0.00000000E+00
  0.00000000E+00  0.00000000E+00  0.00000000E+00
  0.00000000E+00  0.00000000E+00  0.00000000E+00
  0.00000000E+00  0.00000000E+00  0.00000000E+00
  0.00000000E+00  0.00000000E+00  0.00000000E+00
  0.00000000E+00  0.00000000E+00  0.00000000E+00
  0.00000000E+00  0.00000000E+00  0.00000000E+00
  0.00000000E+00  0.00000000E+00  0.00000000E+00
  0.00000000E+00  0.00000000E+00  0.00000000E+00
  0.00000000E+00  0.00000000E+00  0.00000000E+00
  0.00000000E+00  0.00000000E+00  0.00000000E+00
  0.00000000E+00  0.00000000E+00  0.00000000E+00
  0.00000000E+00  0.00000000E+00  0.00000000E+00
  0.00000000E+00  0.00000000E+00  0.00000000E+00
  0.00000000E+00  0.00000000E+00  0.00000000E+00
  0.00000000E+00  0.00000000E+00  0.00000000E+00
  0.00000000E+00  0.00000000E+00  0.00000000E+00
  0.00000000E+00  0.00000000E+00  0.00000000E+00
