# Supplementary material for: Toward Efficient Hydrogen Production: Impact of Solid Solution of Tungsten on Nickel–Iron Hydroxide OER Catalysts
Source: ACS Catal. 2026 Feb 6;16(5):4449–62. doi: 10.1021/acscatal.5c07061 (PMC12976961; doi:10.1021/acscatal.5c07061)
Supplement: Supplementary file 2 [file cs5c07061_si_004.zip › Data/NiFeWOOH-WFe-active_Fe/O/bader.pqr]

Generated by vaspkit
HETATM    1  H   MOL A   1       2.471   3.342  20.764  -0.62308200   0.3700     H
HETATM    2  H   MOL A   1       3.923   5.440  22.031  -0.62655100   0.3700     H
HETATM    3  H   MOL A   1       0.916   1.067  24.220  -0.62406900   0.3700     H
HETATM    4  H   MOL A   1       2.414   2.321  26.927  -0.64194100   0.3700     H
HETATM    5  H   MOL A   1       4.210   4.214   3.037  -0.62774700   0.3700     H
HETATM    6  H   MOL A   1       5.370   3.399  20.788  -0.63381300   0.3700     H
HETATM    7  H   MOL A   1       6.933   5.119  22.879  -0.64951600   0.3700     H
HETATM    8  H   MOL A   1       3.940   0.991  24.226  -0.64700200   0.3700     H
HETATM    9  H   MOL A   1       5.395   2.721  26.271  -0.66482400   0.3700     H
HETATM   10  H   MOL A   1       6.857   4.543   1.306  -0.63042000   0.3700     H
HETATM   11  H   MOL A   1       5.708   5.641  17.273  -0.66405100   0.3700     H
HETATM   12  H   MOL A   1       7.115   4.897  16.994  -0.64214000   0.3700     H
HETATM   13  O   MOL A   1       0.882   0.919  19.334   0.97635000   0.8200     O
HETATM   14  O   MOL A   1       0.823   0.740   2.793   1.01451700   0.8200     O
HETATM   15  O   MOL A   1       2.466   2.698  21.507   1.19798200   0.8200     O
HETATM   16  O   MOL A   1       4.001   4.490  23.631   1.13383700   0.8200     O
HETATM   17  O   MOL A   1       0.958   0.033  25.483   1.06919000   0.8200     O
HETATM   18  O   MOL A   1       2.314   4.472  19.465   0.95406600   0.8200     O
HETATM   19  O   MOL A   1       2.398   1.646   0.650   1.19641600   0.8200     O
HETATM   20  O   MOL A   1       6.647   3.371   2.659   1.05461000   0.8200     O
HETATM   21  O   MOL A   1       3.907   6.143  21.328   1.17046900   0.8200     O
HETATM   22  O   MOL A   1       0.924   1.756  23.500   1.17590800   0.8200     O
HETATM   23  O   MOL A   1       2.573   3.451  25.616   1.10300800   0.8200     O
HETATM   24  O   MOL A   1       3.931   5.011   0.449   1.03966300   0.8200     O
HETATM   25  O   MOL A   1       3.929   0.894  19.394   0.89720900   0.8200     O
HETATM   26  O   MOL A   1       3.959   0.888   2.720   1.04411000   0.8200     O
HETATM   27  O   MOL A   1       5.413   2.696  21.489   1.20322100   0.8200     O
HETATM   28  O   MOL A   1       6.923   4.408  23.567   1.20830100   0.8200     O
HETATM   29  O   MOL A   1       5.319   6.059  25.475   1.11156000   0.8200     O
HETATM   30  O   MOL A   1       5.427   4.628  19.591   0.93061900   0.8200     O
HETATM   31  O   MOL A   1       5.417   1.783   0.566   1.04197100   0.8200     O
HETATM   32  O   MOL A   1       4.023   3.257   3.068   1.18263000   0.8200     O
HETATM   33  O   MOL A   1       6.963   6.063  21.442   1.04507600   0.8200     O
HETATM   34  O   MOL A   1       3.966   1.690  23.503   1.19789500   0.8200     O
HETATM   35  O   MOL A   1       5.390   3.408  25.548   1.25014400   0.8200     O
HETATM   36  O   MOL A   1       6.906   5.207   0.569   1.20151400   0.8200     O
HETATM   37  O   MOL A   1       4.080   5.681  17.642   0.61942300   0.8200     O
HETATM   38  O   MOL A   1       6.715   5.687  17.401   1.22340900   0.8200     O
HETATM   39 NI   MOL A   1       0.981   1.393  21.500  -1.24491700   1.2860    NI
HETATM   40 NI   MOL A   1       2.470   3.076  23.531  -1.23400300   1.2860    NI
HETATM   41 NI   MOL A   1       0.951   0.288   0.610  -1.22741800   1.2860    NI
HETATM   42 NI   MOL A   1       2.387   2.172   2.599  -1.25750400   1.2860    NI
HETATM   43 NI   MOL A   1       3.907   1.342  21.484  -1.24049600   1.2860    NI
HETATM   44 NI   MOL A   1       6.893   4.770  25.585  -1.23725000   1.2860    NI
HETATM   45 NI   MOL A   1       3.883   0.304   0.571  -1.22651700   1.2860    NI
HETATM   46 FE   MOL A   1       5.392   3.101  23.502  -1.77651500   1.3020    FE
HETATM   47 FE   MOL A   1       4.060   5.833  19.292  -1.65607400   1.3020    FE
HETATM   48  W   MOL A   1       7.051   5.778  19.630  -2.84756900   1.4550     W
HETATM   49  W   MOL A   1       3.777   4.921  25.597  -2.86709100   1.4550     W
HETATM   50  W   MOL A   1       5.480   1.951   2.390  -2.77969900   1.4550     W
END
