# Supplementary material for: Toward Efficient Hydrogen Production: Impact of Solid Solution of Tungsten on Nickel–Iron Hydroxide OER Catalysts
Source: ACS Catal. 2026 Feb 6;16(5):4449–62. doi: 10.1021/acscatal.5c07061 (PMC12976961; doi:10.1021/acscatal.5c07061)
Supplement: Supplementary file 2 [file cs5c07061_si_004.zip › Data/NiFeWOOH-WFe-active_Fe/O/CONTCAR]

NiFe                                    
   1.00000000000000     
     5.9784002304000001    0.0000000000000000    0.0000000000000000
     1.4945932141000000    6.1742788343999999    0.0000000000000000
     0.0000000000000000    0.0000000000000000   27.0132007598999984
   H    O    Ni   Fe   W 
    12    26     7     2     3
Direct
  0.2779973729399217  0.5413548748344184  0.7686708735850445
  0.4359392462838798  0.8810528567143976  0.8155535827064426
  0.1099378492642131  0.1728913735780324  0.8966080401324561
  0.3098006265362514  0.3759816409340289  0.9968038830916726
  0.5335214577936469  0.6825348721558129  0.1124092069949114
  0.7606350036799228  0.5505688403753908  0.7695633307917333
  0.9523840524615821  0.8291190521735885  0.8469651692414786
  0.6188985190786269  0.1604644247012459  0.8968251655680888
  0.7922378987312442  0.4407102023815028  0.9725316329850742
  0.9630205307423694  0.7358420871753069  0.0483468224659731
  0.7264407625181875  0.9136125064663929  0.6394375545481950
  0.9918397101775298  0.7931407984194152  0.6290930012096894
  0.1103882179309892  0.1487852586031693  0.7157092103257270
  0.1076350686341883  0.1198883484567688  0.1033995736147304
  0.3033209307176463  0.4369371902231194  0.7961582258661366
  0.4874460160140330  0.7272013751186321  0.8747815378818302
  0.1588410054049874  0.0054048236089059  0.9433382323261625
  0.2059885630533458  0.7242969791147331  0.7205667419830988
  0.3344750532890473  0.2665753558899411  0.0240541182823364
  0.9752534438295442  0.5460202701668067  0.0984394350633693
  0.4046938465956700  0.9949847179550630  0.7895522912200903
  0.0833790630434308  0.2844067406672082  0.8699545900445997
  0.2906234506815721  0.5589912683864782  0.9482730880223187
  0.4546160197386442  0.8115127205728356  0.0166274262667727
  0.6210351109443053  0.1447866757966239  0.7179632659921609
  0.6263380040834221  0.1438235933412670  0.1006986497372253
  0.7963225350285086  0.4366819684939003  0.7955021325722100
  0.9795292839255936  0.7138713142525503  0.8724087061748520
  0.6443152192602639  0.9812915014637156  0.9430477869986476
  0.7203068868977098  0.7495703706961265  0.7252348424177697
  0.8339691952168380  0.2888231741298526  0.0209508287933744
  0.5410436462335042  0.5275397985467478  0.1135902208957233
  0.9192709581130671  0.9819562045744092  0.7937745591977432
  0.5949069047006148  0.2736467278959296  0.8700540863621953
  0.7635071743887138  0.5520057499025839  0.9457721163932788
  0.9443280262954303  0.8433424502933349  0.0210780267340525
  0.4524463438059740  0.9201521787745932  0.6530706709764615
  0.8928784857317851  0.9210405042936713  0.6441812103398377
  0.1077169876876738  0.2256280453100104  0.7958894766427207
  0.2885628553856563  0.4981507255671573  0.8710794306359944
  0.1473584481223682  0.0465894338021045  0.0225872716274438
  0.3113350602105669  0.3518252061602283  0.0962191014045004
  0.5991454168525792  0.2173321371233001  0.7953277391339242
  0.9598735346178486  0.7725717300181074  0.9471329953396932
  0.6371076424027677  0.0492925490036953  0.0211484071423627
  0.7763636155805429  0.5021672374833344  0.8700085278822272
  0.4429400146010423  0.9446739978461096  0.7141604751977368
  0.9454381075373917  0.9357429937565485  0.7266649204459270
  0.4324635689483074  0.7969927260217560  0.9475730357183281
  0.8377024852870534  0.3159446997791449  0.0884910680256610
 
  0.00000000E+00  0.00000000E+00  0.00000000E+00
  0.00000000E+00  0.00000000E+00  0.00000000E+00
  0.00000000E+00  0.00000000E+00  0.00000000E+00
  0.00000000E+00  0.00000000E+00  0.00000000E+00
  0.00000000E+00  0.00000000E+00  0.00000000E+00
  0.00000000E+00  0.00000000E+00  0.00000000E+00
  0.00000000E+00  0.00000000E+00  0.00000000E+00
  0.00000000E+00  0.00000000E+00  0.00000000E+00
  0.00000000E+00  0.00000000E+00  0.00000000E+00
  0.00000000E+00  0.00000000E+00  0.00000000E+00
  0.00000000E+00  0.00000000E+00  0.00000000E+00
  0.00000000E+00  0.00000000E+00  0.00000000E+00
  0.00000000E+00  0.00000000E+00  0.00000000E+00
  0.00000000E+00  0.00000000E+00  0.00000000E+00
  0.00000000E+00  0.00000000E+00  0.00000000E+00
  0.00000000E+00  0.00000000E+00  0.00000000E+00
  0.00000000E+00  0.00000000E+00  0.00000000E+00
  0.00000000E+00  0.00000000E+00  0.00000000E+00
  0.00000000E+00  0.00000000E+00  0.00000000E+00
  0.00000000E+00  0.00000000E+00  0.00000000E+00
  0.00000000E+00  0.00000000E+00  0.00000000E+00
  0.00000000E+00  0.00000000E+00  0.00000000E+00
  0.00000000E+00  0.00000000E+00  0.00000000E+00
  0.00000000E+00  0.00000000E+00  0.00000000E+00
  0.00000000E+00  0.00000000E+00  0.00000000E+00
  0.00000000E+00  0.00000000E+00  0.00000000E+00
  0.00000000E+00  0.00000000E+00  0.00000000E+00
  0.00000000E+00  0.00000000E+00  0.00000000E+00
  0.00000000E+00  0.00000000E+00  0.00000000E+00
  0.00000000E+00  0.00000000E+00  0.00000000E+00
  0.00000000E+00  0.00000000E+00  0.00000000E+00
  0.00000000E+00  0.00000000E+00  0.00000000E+00
  0.00000000E+00  0.00000000E+00  0.00000000E+00
  0.00000000E+00  0.00000000E+00  0.00000000E+00
  0.00000000E+00  0.00000000E+00  0.00000000E+00
  0.00000000E+00  0.00000000E+00  0.00000000E+00
  0.00000000E+00  0.00000000E+00  0.00000000E+00
  0.00000000E+00  0.00000000E+00  0.00000000E+00
  0.00000000E+00  0.00000000E+00  0.00000000E+00
  0.00000000E+00  0.00000000E+00  0.00000000E+00
  0.00000000E+00  0.00000000E+00  0.00000000E+00
  0.00000000E+00  0.00000000E+00  0.00000000E+00
  0.00000000E+00  0.00000000E+00  0.00000000E+00
  0.00000000E+00  0.00000000E+00  0.00000000E+00
  0.00000000E+00  0.00000000E+00  0.00000000E+00
  0.00000000E+00  0.00000000E+00  0.00000000E+00
  0.00000000E+00  0.00000000E+00  0.00000000E+00
  0.00000000E+00  0.00000000E+00  0.00000000E+00
  0.00000000E+00  0.00000000E+00  0.00000000E+00
  0.00000000E+00  0.00000000E+00  0.00000000E+00
