# Supplementary material for: Toward Efficient Hydrogen Production: Impact of Solid Solution of Tungsten on Nickel–Iron Hydroxide OER Catalysts
Source: ACS Catal. 2026 Feb 6;16(5):4449–62. doi: 10.1021/acscatal.5c07061 (PMC12976961; doi:10.1021/acscatal.5c07061)
Supplement: Supplementary file 2 [file cs5c07061_si_004.zip › Data/NiFeWOOH-WFe-active_Fe/OH/bader.pqr]

Generated by vaspkit
HETATM    1  H   MOL A   1       2.474   3.323  20.777  -0.62672900   0.3700     H
HETATM    2  H   MOL A   1       3.918   5.383  22.045  -0.62947100   0.3700     H
HETATM    3  H   MOL A   1       0.896   1.036  24.203  -0.64101600   0.3700     H
HETATM    4  H   MOL A   1       2.414   2.302  26.915  -0.64374700   0.3700     H
HETATM    5  H   MOL A   1       4.217   4.198   3.028  -0.64315000   0.3700     H
HETATM    6  H   MOL A   1       5.360   3.351  20.769  -0.64657800   0.3700     H
HETATM    7  H   MOL A   1       6.917   5.096  22.897  -0.63226900   0.3700     H
HETATM    8  H   MOL A   1       3.920   0.970  24.226  -0.63020200   0.3700     H
HETATM    9  H   MOL A   1       5.380   2.709  26.270  -0.65879100   0.3700     H
HETATM   10  H   MOL A   1       6.857   4.523   1.301  -0.64290300   0.3700     H
HETATM   11  H   MOL A   1       5.636   5.688  17.294  -0.65503700   0.3700     H
HETATM   12  H   MOL A   1       7.042   4.921  16.965  -0.62195100   0.3700     H
HETATM   13  H   MOL A   1       2.237   0.403  17.205  -0.57353100   0.3700     H
HETATM   14  O   MOL A   1       0.896   0.868  19.330   0.99704900   0.8200     O
HETATM   15  O   MOL A   1       0.825   0.726   2.789   1.01602900   0.8200     O
HETATM   16  O   MOL A   1       2.438   2.673  21.511   1.19784000   0.8200     O
HETATM   17  O   MOL A   1       3.985   4.481  23.626   1.14596100   0.8200     O
HETATM   18  O   MOL A   1       0.948   0.016  25.480   1.06857700   0.8200     O
HETATM   19  O   MOL A   1       2.389   4.515  19.453   0.96829800   0.8200     O
HETATM   20  O   MOL A   1       2.399   1.628   0.640   1.20115200   0.8200     O
HETATM   21  O   MOL A   1       6.648   3.355   2.644   1.05652400   0.8200     O
HETATM   22  O   MOL A   1       3.890   6.101  21.351   1.13258800   0.8200     O
HETATM   23  O   MOL A   1       0.901   1.725  23.485   1.21577800   0.8200     O
HETATM   24  O   MOL A   1       2.562   3.431  25.609   1.09800900   0.8200     O
HETATM   25  O   MOL A   1       3.925   4.991   0.436   1.05296900   0.8200     O
HETATM   26  O   MOL A   1       3.887   0.869  19.427   0.94933200   0.8200     O
HETATM   27  O   MOL A   1       3.960   0.874   2.713   1.04622100   0.8200     O
HETATM   28  O   MOL A   1       5.390   2.667  21.486   1.22694000   0.8200     O
HETATM   29  O   MOL A   1       6.905   4.382  23.579   1.19757800   0.8200     O
HETATM   30  O   MOL A   1       5.312   6.044  25.474   1.10600100   0.8200     O
HETATM   31  O   MOL A   1       5.442   4.591  19.554   0.96219500   0.8200     O
HETATM   32  O   MOL A   1       5.416   1.762   0.559   1.04238200   0.8200     O
HETATM   33  O   MOL A   1       4.027   3.242   3.065   1.20036200   0.8200     O
HETATM   34  O   MOL A   1       6.946   6.026  21.429   1.03705400   0.8200     O
HETATM   35  O   MOL A   1       3.946   1.669  23.504   1.20054300   0.8200     O
HETATM   36  O   MOL A   1       5.378   3.392  25.544   1.24368200   0.8200     O
HETATM   37  O   MOL A   1       6.903   5.189   0.566   1.19486900   0.8200     O
HETATM   38  O   MOL A   1       4.082   5.725  17.531   1.00830700   0.8200     O
HETATM   39  O   MOL A   1       6.669   5.715  17.389   1.22393600   0.8200     O
HETATM   40 NI   MOL A   1       0.953   1.360  21.487  -1.24285400   1.2860    NI
HETATM   41 NI   MOL A   1       2.449   3.051  23.537  -1.24437300   1.2860    NI
HETATM   42 NI   MOL A   1       0.951   0.268   0.600  -1.21682300   1.2860    NI
HETATM   43 NI   MOL A   1       2.390   2.159   2.586  -1.25733100   1.2860    NI
HETATM   44 NI   MOL A   1       3.887   1.321  21.496  -1.24287700   1.2860    NI
HETATM   45 NI   MOL A   1       6.886   4.751  25.588  -1.23237600   1.2860    NI
HETATM   46 NI   MOL A   1       3.878   0.282   0.564  -1.22304300   1.2860    NI
HETATM   47 FE   MOL A   1       5.377   3.070  23.506  -1.77570800   1.3020    FE
HETATM   48 FE   MOL A   1       3.977   5.844  19.394  -1.62125100   1.3020    FE
HETATM   49  W   MOL A   1       6.980   5.699  19.627  -2.85256700   1.4550     W
HETATM   50  W   MOL A   1       3.769   4.905  25.578  -2.87861900   1.4550     W
HETATM   51  W   MOL A   1       5.481   1.933   2.382  -2.78478600   1.4550     W
END
