# Supplementary material for: Toward Efficient Hydrogen Production: Impact of Solid Solution of Tungsten on Nickel–Iron Hydroxide OER Catalysts
Source: ACS Catal. 2026 Feb 6;16(5):4449–62. doi: 10.1021/acscatal.5c07061 (PMC12976961; doi:10.1021/acscatal.5c07061)
Supplement: Supplementary file 2 [file cs5c07061_si_004.zip › Data/NiFeWOOH-WFe-active_Fe/OH/CONTCAR]

NiFe                                    
   1.00000000000000     
     5.9784002304000001    0.0000000000000000    0.0000000000000000
     1.4945932141000000    6.1742788343999999    0.0000000000000000
     0.0000000000000000    0.0000000000000000   27.0132007598999984
   H    O    Ni   Fe   W 
    13    26     7     2     3
Direct
  0.2792661489247408  0.5382744656146983  0.7691447676321630
  0.4374772012579200  0.8717731353401277  0.8160650146827351
  0.1078807728923223  0.1678139075875222  0.8959844303247024
  0.3106071758454974  0.3727768197386538  0.9963508747372884
  0.5353061539388762  0.6799962534243562  0.1120935125138374
  0.7609361136900361  0.5426724828192420  0.7688570894505702
  0.9506950660592395  0.8253179861123670  0.8476135631332511
  0.6163944158555736  0.1570405571933406  0.8968347319828140
  0.7902680042567880  0.4386761954666056  0.9724914901724446
  0.9637711495392836  0.7326278184862076  0.0481752458421241
  0.7125137131693364  0.9211613900741398  0.6401890632461473
  0.9785756929021971  0.7970616753272211  0.6280415404355679
  0.3577800470625547  0.0653495339141585  0.6369047381827002
  0.1147645555611305  0.1405698621972462  0.7155822868856276
  0.1085305044842997  0.1176329190381225  0.1032317528022517
  0.2995399468808841  0.4328494427477878  0.7963200639470998
  0.4851597033784145  0.7257358600992561  0.8745937921259141
  0.1578793565296337  0.0026116866153387  0.9432535423614681
  0.2168020209933132  0.7311967456047554  0.7201150970505310
  0.3353104378808709  0.2636592752403857  0.0236833344009426
  0.9762171185353594  0.5434605450108876  0.0978831558669668
  0.4036367899044393  0.9881721276372986  0.7903968572326647
  0.0808749399159296  0.2794052493282422  0.8693861281372790
  0.2895834619378235  0.5556136750208296  0.9480089614177629
  0.4544592305838790  0.8083816879433741  0.0161556942523333
  0.6149982516632662  0.1407820024369286  0.7191601425752197
  0.6270050184117508  0.1415413494139841  0.1004474646968418
  0.7936801514897027  0.4318929959438904  0.7953872984301000
  0.9776326504829527  0.7097500220848545  0.8728556783040204
  0.6439039116163769  0.9788274561690571  0.9430035185139971
  0.7244130575114767  0.7436230673040569  0.7238538245500266
  0.8345653309733692  0.2854172583302059  0.0206970706770377
  0.5423926751938239  0.5250987117581261  0.1134556229119070
  0.9178405580198401  0.9759506564118254  0.7932944534192146
  0.5924457308454834  0.2702489300286643  0.8700873520666761
  0.7623154682615620  0.5493306467817618  0.9456163556750283
  0.9445708317331025  0.8404551144429036  0.0209421720485707
  0.4509780627234576  0.9271719795833135  0.6489805987747630
  0.8841265010383523  0.9256558126297634  0.6437205014254417
  0.1043756416694990  0.2202684228031515  0.7954266309639664
  0.2861459241681956  0.4941096837440071  0.8713193923166713
  0.1481361506706804  0.0434401331632870  0.0221925423933769
  0.3123268967167476  0.3496558056447370  0.0957264791823391
  0.5966973141174989  0.2139009505396459  0.7957507086455706
  0.9593643132405845  0.7695498949677813  0.9472479916293892
  0.6372452342320969  0.0457544893918609  0.0208725786708470
  0.7751843957384281  0.4971795797122169  0.8701522356899787
  0.4286652509313100  0.9465572453403297  0.7179559033521699
  0.9367274852560072  0.9230775459862741  0.7265551712952174
  0.4318601929531383  0.7944726257998695  0.9468796662351195
  0.8385835083609265  0.3131358880053199  0.0881732067393273
 
  0.00000000E+00  0.00000000E+00  0.00000000E+00
  0.00000000E+00  0.00000000E+00  0.00000000E+00
  0.00000000E+00  0.00000000E+00  0.00000000E+00
  0.00000000E+00  0.00000000E+00  0.00000000E+00
  0.00000000E+00  0.00000000E+00  0.00000000E+00
  0.00000000E+00  0.00000000E+00  0.00000000E+00
  0.00000000E+00  0.00000000E+00  0.00000000E+00
  0.00000000E+00  0.00000000E+00  0.00000000E+00
  0.00000000E+00  0.00000000E+00  0.00000000E+00
  0.00000000E+00  0.00000000E+00  0.00000000E+00
  0.00000000E+00  0.00000000E+00  0.00000000E+00
  0.00000000E+00  0.00000000E+00  0.00000000E+00
  0.00000000E+00  0.00000000E+00  0.00000000E+00
  0.00000000E+00  0.00000000E+00  0.00000000E+00
  0.00000000E+00  0.00000000E+00  0.00000000E+00
  0.00000000E+00  0.00000000E+00  0.00000000E+00
  0.00000000E+00  0.00000000E+00  0.00000000E+00
  0.00000000E+00  0.00000000E+00  0.00000000E+00
  0.00000000E+00  0.00000000E+00  0.00000000E+00
  0.00000000E+00  0.00000000E+00  0.00000000E+00
  0.00000000E+00  0.00000000E+00  0.00000000E+00
  0.00000000E+00  0.00000000E+00  0.00000000E+00
  0.00000000E+00  0.00000000E+00  0.00000000E+00
  0.00000000E+00  0.00000000E+00  0.00000000E+00
  0.00000000E+00  0.00000000E+00  0.00000000E+00
  0.00000000E+00  0.00000000E+00  0.00000000E+00
  0.00000000E+00  0.00000000E+00  0.00000000E+00
  0.00000000E+00  0.00000000E+00  0.00000000E+00
  0.00000000E+00  0.00000000E+00  0.00000000E+00
  0.00000000E+00  0.00000000E+00  0.00000000E+00
  0.00000000E+00  0.00000000E+00  0.00000000E+00
  0.00000000E+00  0.00000000E+00  0.00000000E+00
  0.00000000E+00  0.00000000E+00  0.00000000E+00
  0.00000000E+00  0.00000000E+00  0.00000000E+00
  0.00000000E+00  0.00000000E+00  0.00000000E+00
  0.00000000E+00  0.00000000E+00  0.00000000E+00
  0.00000000E+00  0.00000000E+00  0.00000000E+00
  0.00000000E+00  0.00000000E+00  0.00000000E+00
  0.00000000E+00  0.00000000E+00  0.00000000E+00
  0.00000000E+00  0.00000000E+00  0.00000000E+00
  0.00000000E+00  0.00000000E+00  0.00000000E+00
  0.00000000E+00  0.00000000E+00  0.00000000E+00
  0.00000000E+00  0.00000000E+00  0.00000000E+00
  0.00000000E+00  0.00000000E+00  0.00000000E+00
  0.00000000E+00  0.00000000E+00  0.00000000E+00
  0.00000000E+00  0.00000000E+00  0.00000000E+00
  0.00000000E+00  0.00000000E+00  0.00000000E+00
  0.00000000E+00  0.00000000E+00  0.00000000E+00
  0.00000000E+00  0.00000000E+00  0.00000000E+00
  0.00000000E+00  0.00000000E+00  0.00000000E+00
  0.00000000E+00  0.00000000E+00  0.00000000E+00
