# Supplementary material for: Toward Efficient Hydrogen Production: Impact of Solid Solution of Tungsten on Nickel–Iron Hydroxide OER Catalysts
Source: ACS Catal. 2026 Feb 6;16(5):4449–62. doi: 10.1021/acscatal.5c07061 (PMC12976961; doi:10.1021/acscatal.5c07061)
Supplement: Supplementary file 2 [file cs5c07061_si_004.zip › Data/NiFeWOOH-WFe-active_Fe/OO/bader.pqr]

Generated by vaspkit
HETATM    1  H   MOL A   1       2.409   3.401  20.696  -0.63498900   0.3700     H
HETATM    2  H   MOL A   1       3.891   5.513  22.145  -0.65070700   0.3700     H
HETATM    3  H   MOL A   1       0.884   1.121  24.164  -0.64859900   0.3700     H
HETATM    4  H   MOL A   1       2.420   2.374  26.872  -0.64582200   0.3700     H
HETATM    5  H   MOL A   1       4.241   4.254   3.029  -0.64665200   0.3700     H
HETATM    6  H   MOL A   1       5.359   3.397  20.686  -0.64364700   0.3700     H
HETATM    7  H   MOL A   1       6.899   5.169  22.821  -0.62405900   0.3700     H
HETATM    8  H   MOL A   1       3.911   1.054  24.180  -0.63774100   0.3700     H
HETATM    9  H   MOL A   1       5.386   2.775  26.210  -0.66231000   0.3700     H
HETATM   10  H   MOL A   1       6.866   4.593   1.247  -0.64387100   0.3700     H
HETATM   11  H   MOL A   1       5.968   5.569  16.908  -0.63928200   0.3700     H
HETATM   12  H   MOL A   1       1.627   5.465  16.862  -0.65850900   0.3700     H
HETATM   13  O   MOL A   1       0.857   0.917  19.302   1.01076400   0.8200     O
HETATM   14  O   MOL A   1       0.838   0.790   2.739   1.01503800   0.8200     O
HETATM   15  O   MOL A   1       2.406   2.752  21.438   1.20650700   0.8200     O
HETATM   16  O   MOL A   1       3.976   4.553  23.579   1.14475300   0.8200     O
HETATM   17  O   MOL A   1       0.952   0.087  25.434   1.06691800   0.8200     O
HETATM   18  O   MOL A   1       2.298   4.595  19.365   1.00280200   0.8200     O
HETATM   19  O   MOL A   1       2.409   1.700   0.596   1.20137400   0.8200     O
HETATM   20  O   MOL A   1       6.662   3.421   2.601   1.05514300   0.8200     O
HETATM   21  O   MOL A   1       3.871   6.174  21.390   1.20186200   0.8200     O
HETATM   22  O   MOL A   1       0.887   1.804  23.441   1.20967200   0.8200     O
HETATM   23  O   MOL A   1       2.563   3.504  25.562   1.09984700   0.8200     O
HETATM   24  O   MOL A   1       3.932   5.061   0.401   1.04407300   0.8200     O
HETATM   25  O   MOL A   1       3.900   0.922  19.295   1.01576800   0.8200     O
HETATM   26  O   MOL A   1       3.973   0.936   2.660   1.04504800   0.8200     O
HETATM   27  O   MOL A   1       5.366   2.737  21.430   1.21454700   0.8200     O
HETATM   28  O   MOL A   1       6.899   4.462  23.514   1.18231400   0.8200     O
HETATM   29  O   MOL A   1       5.312   6.113  25.423   1.10672100   0.8200     O
HETATM   30  O   MOL A   1       5.435   4.570  19.442   1.01125200   0.8200     O
HETATM   31  O   MOL A   1       5.428   1.837   0.514   1.03611500   0.8200     O
HETATM   32  O   MOL A   1       4.045   3.299   3.041   1.20219100   0.8200     O
HETATM   33  O   MOL A   1       6.870   6.096  21.380   1.04570200   0.8200     O
HETATM   34  O   MOL A   1       3.930   1.753  23.457   1.20124400   0.8200     O
HETATM   35  O   MOL A   1       5.377   3.465  25.491   1.24742000   0.8200     O
HETATM   36  O   MOL A   1       6.912   5.259   0.513   1.19372200   0.8200     O
HETATM   37  O   MOL A   1       4.129   5.552  17.212   0.24699800   0.8200     O
HETATM   38  O   MOL A   1       3.239   5.207  16.354   0.14089300   0.8200     O
HETATM   39  O   MOL A   1       6.814   5.865  17.311   1.24694800   0.8200     O
HETATM   40 NI   MOL A   1       0.925   1.426  21.436  -1.23752800   1.2860    NI
HETATM   41 NI   MOL A   1       2.435   3.131  23.471  -1.24315900   1.2860    NI
HETATM   42 NI   MOL A   1       0.958   0.341   0.556  -1.20718500   1.2860    NI
HETATM   43 NI   MOL A   1       2.404   2.223   2.546  -1.25648800   1.2860    NI
HETATM   44 NI   MOL A   1       3.851   1.404  21.441  -1.23728800   1.2860    NI
HETATM   45 NI   MOL A   1       6.885   4.823  25.529  -1.23268000   1.2860    NI
HETATM   46 NI   MOL A   1       3.890   0.356   0.518  -1.22683900   1.2860    NI
HETATM   47 FE   MOL A   1       5.368   3.154  23.438  -1.78077600   1.3020    FE
HETATM   48 FE   MOL A   1       3.841   5.807  19.397  -1.72944800   1.3020    FE
HETATM   49  W   MOL A   1       6.837   5.843  19.563  -2.88551400   1.4550     W
HETATM   50  W   MOL A   1       3.770   4.974  25.548  -2.87288000   1.4550     W
HETATM   51  W   MOL A   1       5.495   2.000   2.338  -2.77853800   1.4550     W
END
