# Supplementary material for: Toward Efficient Hydrogen Production: Impact of Solid Solution of Tungsten on Nickel–Iron Hydroxide OER Catalysts
Source: ACS Catal. 2026 Feb 6;16(5):4449–62. doi: 10.1021/acscatal.5c07061 (PMC12976961; doi:10.1021/acscatal.5c07061)
Supplement: Supplementary file 2 [file cs5c07061_si_004.zip › Data/NiFeWOOH-WFe-active_Fe/OO/CONTCAR]

NiFe                                    
   1.00000000000000     
     5.9784002304000001    0.0000000000000000    0.0000000000000000
     1.4945932141000000    6.1742788343999999    0.0000000000000000
     0.0000000000000000    0.0000000000000000   27.0132007598999984
   H    O    Ni   Fe   W 
    12    27     7     2     3
Direct
  0.2652299835335086  0.5508237969490324  0.7661411260503215
  0.4275655183210958  0.8928276441308114  0.8197936877004040
  0.1025124049426225  0.1816220737563796  0.8945295429780273
  0.3086991673641606  0.3845638137590370  0.9947799308662724
  0.5371035311390102  0.6890042761507118  0.1121342231649152
  0.7589112990948053  0.5501274448671225  0.7657681119808046
  0.9447636439281624  0.8371127575738839  0.8448213067007515
  0.6115227350430104  0.1706914124412648  0.8951185100085794
  0.7885847249682811  0.4494951694144262  0.9702792273921830
  0.9625117492092059  0.7439139112372288  0.0461640515910204
  0.7727296119809068  0.9019224806700947  0.6259218949220156
  0.0509022130118950  0.8850786277285110  0.6242116226196970
  0.1062093153913182  0.1485367073677892  0.7145479960521968
  0.1081809970978469  0.1279845713244256  0.1014031184531987
  0.2909523089597599  0.4457937782229777  0.7936036684180294
  0.4806727338241288  0.7374745856581910  0.8728522144419131
  0.1557941141872874  0.0141094025901225  0.9415492581784122
  0.1983703643667454  0.7441743779153711  0.7168619378082752
  0.3340871691314078  0.2752938440055885  0.0220802610237385
  0.9758419103776532  0.5541378462814492  0.0962915104414463
  0.3975414564496020  0.9999495898950670  0.7918353783506333
  0.0752748049080409  0.2922370830557597  0.8677545634031461
  0.2868199329406949  0.5675157534914206  0.9462787543403977
  0.4527487100579322  0.8197355031365987  0.0148269844598303
  0.6149935353128413  0.1492868768959923  0.7142877970523216
  0.6266911588035455  0.1516229417928372  0.0984792896890880
  0.7868130477906874  0.4433091176570159  0.7933230403282963
  0.9733622254080316  0.7227373635830929  0.8704579269063544
  0.6410182428365445  0.9900831718428051  0.9411461523343263
  0.7240926674114689  0.7402028555056503  0.7197261680706646
  0.8335073552325269  0.2975097558163569  0.0190211424572269
  0.5430686476895374  0.5342464929965089  0.1125756617896130
  0.9023045790819353  0.9872687645143472  0.7914678732695180
  0.5864556192603487  0.2839234954990246  0.8683621360727187
  0.7590297889216728  0.5611967244946925  0.9436436019075174
  0.9431481658182648  0.8518129401637609  0.0190064255956202
  0.4659197657092520  0.8992452062806962  0.6371538014814462
  0.3309679399746557  0.8433464256462031  0.6053985642527024
  0.9022869102722453  0.9499195018784832  0.6408325492019529
  0.0970390735092934  0.2310315130591221  0.7935453979628306
  0.2805827236363072  0.5071340357700151  0.8688833307061188
  0.1463944984969956  0.0551534700999028  0.0205929356037871
  0.3120907675378319  0.3599986863675468  0.0942375236636721
  0.5873403592985298  0.2274363506741963  0.7937226873214129
  0.9564155111187134  0.7811951758329059  0.9450715788035282
  0.6362126695341530  0.0576976948598116  0.0191898523611655
  0.7702052090467717  0.5107872877902082  0.8676510529711052
  0.4074238178249416  0.9404992040937543  0.7180405931865224
  0.9070050595078882  0.9462970749715112  0.7242168042490320
  0.4291707133708158  0.8056482028366361  0.9457780730375518
  0.8381741383651331  0.3239676084536356  0.0865640723776906
 
  0.00000000E+00  0.00000000E+00  0.00000000E+00
  0.00000000E+00  0.00000000E+00  0.00000000E+00
  0.00000000E+00  0.00000000E+00  0.00000000E+00
  0.00000000E+00  0.00000000E+00  0.00000000E+00
  0.00000000E+00  0.00000000E+00  0.00000000E+00
  0.00000000E+00  0.00000000E+00  0.00000000E+00
  0.00000000E+00  0.00000000E+00  0.00000000E+00
  0.00000000E+00  0.00000000E+00  0.00000000E+00
  0.00000000E+00  0.00000000E+00  0.00000000E+00
  0.00000000E+00  0.00000000E+00  0.00000000E+00
  0.00000000E+00  0.00000000E+00  0.00000000E+00
  0.00000000E+00  0.00000000E+00  0.00000000E+00
  0.00000000E+00  0.00000000E+00  0.00000000E+00
  0.00000000E+00  0.00000000E+00  0.00000000E+00
  0.00000000E+00  0.00000000E+00  0.00000000E+00
  0.00000000E+00  0.00000000E+00  0.00000000E+00
  0.00000000E+00  0.00000000E+00  0.00000000E+00
  0.00000000E+00  0.00000000E+00  0.00000000E+00
  0.00000000E+00  0.00000000E+00  0.00000000E+00
  0.00000000E+00  0.00000000E+00  0.00000000E+00
  0.00000000E+00  0.00000000E+00  0.00000000E+00
  0.00000000E+00  0.00000000E+00  0.00000000E+00
  0.00000000E+00  0.00000000E+00  0.00000000E+00
  0.00000000E+00  0.00000000E+00  0.00000000E+00
  0.00000000E+00  0.00000000E+00  0.00000000E+00
  0.00000000E+00  0.00000000E+00  0.00000000E+00
  0.00000000E+00  0.00000000E+00  0.00000000E+00
  0.00000000E+00  0.00000000E+00  0.00000000E+00
  0.00000000E+00  0.00000000E+00  0.00000000E+00
  0.00000000E+00  0.00000000E+00  0.00000000E+00
  0.00000000E+00  0.00000000E+00  0.00000000E+00
  0.00000000E+00  0.00000000E+00  0.00000000E+00
  0.00000000E+00  0.00000000E+00  0.00000000E+00
  0.00000000E+00  0.00000000E+00  0.00000000E+00
  0.00000000E+00  0.00000000E+00  0.00000000E+00
  0.00000000E+00  0.00000000E+00  0.00000000E+00
  0.00000000E+00  0.00000000E+00  0.00000000E+00
  0.00000000E+00  0.00000000E+00  0.00000000E+00
  0.00000000E+00  0.00000000E+00  0.00000000E+00
  0.00000000E+00  0.00000000E+00  0.00000000E+00
  0.00000000E+00  0.00000000E+00  0.00000000E+00
  0.00000000E+00  0.00000000E+00  0.00000000E+00
  0.00000000E+00  0.00000000E+00  0.00000000E+00
  0.00000000E+00  0.00000000E+00  0.00000000E+00
  0.00000000E+00  0.00000000E+00  0.00000000E+00
  0.00000000E+00  0.00000000E+00  0.00000000E+00
  0.00000000E+00  0.00000000E+00  0.00000000E+00
  0.00000000E+00  0.00000000E+00  0.00000000E+00
  0.00000000E+00  0.00000000E+00  0.00000000E+00
  0.00000000E+00  0.00000000E+00  0.00000000E+00
  0.00000000E+00  0.00000000E+00  0.00000000E+00
