# Supplementary material for: Toward Efficient Hydrogen Production: Impact of Solid Solution of Tungsten on Nickel–Iron Hydroxide OER Catalysts
Source: ACS Catal. 2026 Feb 6;16(5):4449–62. doi: 10.1021/acscatal.5c07061 (PMC12976961; doi:10.1021/acscatal.5c07061)
Supplement: Supplementary file 2 [file cs5c07061_si_004.zip › Data/NiFeWOOH-WFe-active_Fe/OOH/bader.pqr]

Generated by vaspkit
HETATM    1  H   MOL A   1       2.474   3.449  20.692  -0.60879800   0.3700     H
HETATM    2  H   MOL A   1       3.933   5.504  22.013  -0.64812200   0.3700     H
HETATM    3  H   MOL A   1       0.916   1.135  24.135  -0.63510300   0.3700     H
HETATM    4  H   MOL A   1       2.420   2.386  26.846  -0.63569400   0.3700     H
HETATM    5  H   MOL A   1       4.220   4.273   2.968  -0.62641300   0.3700     H
HETATM    6  H   MOL A   1       5.473   3.401  20.671  -0.64828100   0.3700     H
HETATM    7  H   MOL A   1       6.907   5.196  22.799  -0.63483600   0.3700     H
HETATM    8  H   MOL A   1       3.924   1.071  24.157  -0.65212300   0.3700     H
HETATM    9  H   MOL A   1       5.389   2.796  26.187  -0.65277100   0.3700     H
HETATM   10  H   MOL A   1       6.862   4.601   1.219  -0.64063500   0.3700     H
HETATM   11  H   MOL A   1       3.425   3.807  17.205  -0.61639900   0.3700     H
HETATM   12  H   MOL A   1       5.953   5.574  16.981  -0.64529500   0.3700     H
HETATM   13  H   MOL A   1       1.591   5.313  16.883  -0.65397800   0.3700     H
HETATM   14  O   MOL A   1       0.863   1.005  19.292   1.02526600   0.8200     O
HETATM   15  O   MOL A   1       0.832   0.801   2.709   1.01612100   0.8200     O
HETATM   16  O   MOL A   1       2.439   2.781  21.413   1.17845400   0.8200     O
HETATM   17  O   MOL A   1       3.997   4.581  23.546   1.14768500   0.8200     O
HETATM   18  O   MOL A   1       0.954   0.108  25.407   1.07176700   0.8200     O
HETATM   19  O   MOL A   1       2.491   4.690  19.333   0.94714100   0.8200     O
HETATM   20  O   MOL A   1       2.405   1.711   0.568   1.19136300   0.8200     O
HETATM   21  O   MOL A   1       6.654   3.433   2.576   1.05531900   0.8200     O
HETATM   22  O   MOL A   1       2.441   0.019  21.286   1.18551700   0.8200     O
HETATM   23  O   MOL A   1       0.921   1.816  23.410   1.20564800   0.8200     O
HETATM   24  O   MOL A   1       2.567   3.523  25.527   1.09801800   0.8200     O
HETATM   25  O   MOL A   1       3.933   5.074   0.361   1.05568400   0.8200     O
HETATM   26  O   MOL A   1       3.895   0.889  19.217   1.01792400   0.8200     O
HETATM   27  O   MOL A   1       3.968   0.949   2.638   1.04563300   0.8200     O
HETATM   28  O   MOL A   1       5.393   2.750  21.423   1.21159700   0.8200     O
HETATM   29  O   MOL A   1       6.914   4.488  23.488   1.20213200   0.8200     O
HETATM   30  O   MOL A   1       5.318   6.137  25.398   1.10747500   0.8200     O
HETATM   31  O   MOL A   1       5.787   4.421  19.445   0.97448200   0.8200     O
HETATM   32  O   MOL A   1       5.423   1.848   0.486   1.04686800   0.8200     O
HETATM   33  O   MOL A   1       4.033   3.316   2.995   1.18203600   0.8200     O
HETATM   34  O   MOL A   1       6.907   6.143  21.350   1.05142300   0.8200     O
HETATM   35  O   MOL A   1       3.950   1.772  23.437   1.21249400   0.8200     O
HETATM   36  O   MOL A   1       5.385   3.482  25.464   1.24043600   0.8200     O
HETATM   37  O   MOL A   1       6.910   5.270   0.487   1.20291200   0.8200     O
HETATM   38  O   MOL A   1       4.147   5.570  17.377   0.45379000   0.8200     O
HETATM   39  O   MOL A   1       3.283   4.647  16.709   0.57172200   0.8200     O
HETATM   40  O   MOL A   1       6.851   5.874  17.271   1.23149100   0.8200     O
HETATM   41 NI   MOL A   1       0.960   1.447  21.406  -1.23714700   1.2860    NI
HETATM   42 NI   MOL A   1       2.457   3.155  23.448  -1.24004700   1.2860    NI
HETATM   43 NI   MOL A   1       0.957   0.350   0.527  -1.22423100   1.2860    NI
HETATM   44 NI   MOL A   1       2.396   2.234   2.518  -1.25719200   1.2860    NI
HETATM   45 NI   MOL A   1       3.884   1.434  21.438  -1.23464800   1.2860    NI
HETATM   46 NI   MOL A   1       6.889   4.843  25.504  -1.23744100   1.2860    NI
HETATM   47 NI   MOL A   1       3.886   0.367   0.491  -1.22755600   1.2860    NI
HETATM   48 FE   MOL A   1       5.395   3.166  23.421  -1.78059300   1.3020    FE
HETATM   49 FE   MOL A   1       3.824   5.935  19.263  -1.69518500   1.3020    FE
HETATM   50  W   MOL A   1       6.858   5.872  19.536  -2.85487800   1.4550     W
HETATM   51  W   MOL A   1       3.775   4.997  25.504  -2.88263100   1.4550     W
HETATM   52  W   MOL A   1       5.489   2.012   2.309  -2.78774700   1.4550     W
END
