# Supplementary material for: Toward Efficient Hydrogen Production: Impact of Solid Solution of Tungsten on Nickel–Iron Hydroxide OER Catalysts
Source: ACS Catal. 2026 Feb 6;16(5):4449–62. doi: 10.1021/acscatal.5c07061 (PMC12976961; doi:10.1021/acscatal.5c07061)
Supplement: Supplementary file 2 [file cs5c07061_si_004.zip › Data/NiFeWOOH-WFe-active_Fe/OOH/CONTCAR]

NiFe                                    
   1.00000000000000     
     5.9784002304000001    0.0000000000000000    0.0000000000000000
     1.4945932141000000    6.1742788343999999    0.0000000000000000
     0.0000000000000000    0.0000000000000000   27.0132007598999984
   H    O    Ni   Fe   W 
    13    27     7     2     3
Direct
  0.2741804707092328  0.5585965930122967  0.7659988788912528
  0.4350159909773339  0.8914849880105109  0.8148978144164047
  0.1072826113356768  0.1838849969054408  0.8934475554575343
  0.3081711463760897  0.3863666383955007  0.9938051440021454
  0.5328952119959922  0.6920685966115698  0.1098731888377671
  0.7777391768484705  0.5508591712211768  0.7652096651170908
  0.9450080256384084  0.8415135575792263  0.8439980435710766
  0.6130089146498321  0.1733829829921021  0.8942721865292285
  0.7882293919882954  0.4527978501709526  0.9694156424034830
  0.9614721696164139  0.7452012961289682  0.0451194257023033
  0.4187593991860581  0.6166621578899552  0.6368932502005578
  0.7701040661358363  0.9027573500896011  0.6286161957107765
  0.0510149360715246  0.8605429236852373  0.6249959316860725
  0.1036575325633393  0.1628338675917220  0.7141844029472963
  0.1066808407423991  0.1297597684541429  0.1003003602706443
  0.2954117196149468  0.4503913590913697  0.7926834671487413
  0.4830971523909042  0.7418992341158699  0.8716440118509254
  0.1551769738461886  0.0174216443635089  0.9405548526633822
  0.2266958097221590  0.7596033100361907  0.7156911012370273
  0.3329592263282066  0.2770747848383763  0.0210451146181185
  0.9740507186573524  0.5559775997788492  0.0953696284056420
  0.4075417568946662  0.0030080939105801  0.7879754007801409
  0.0805875746615783  0.2942004873781130  0.8666045425010651
  0.2867831862211219  0.5706572398472858  0.9449948464555575
  0.4524939233463741  0.8218244316545054  0.0133577994683662
  0.6155006616236705  0.1439416699298803  0.7114009239652646
  0.6252150233467546  0.1537559346729651  0.0976709168734118
  0.7907776535190152  0.4453890312589266  0.7930501085391057
  0.9747901099340552  0.7268661193142449  0.8694974056371407
  0.6410562910013766  0.9940195048179348  0.9402239645576600
  0.7890471653517750  0.7160015955301446  0.7198145795291566
  0.8322645295708213  0.2992496166973879  0.0179756052491342
  0.5402430012242760  0.5370909924992588  0.1108692591913538
  0.9066251983572542  0.9948709516529703  0.7903675548959868
  0.5890483445530847  0.2869355756299399  0.8675954703607829
  0.7597429722295104  0.5639089929431620  0.9426567736620370
  0.9424219902254762  0.8535583924905765  0.0180320338372866
  0.4680990996666736  0.9021427477820509  0.6432758469694093
  0.3609289630061951  0.7526246018319327  0.6185560136344606
  0.9082009219410097  0.9513331356031571  0.6393432978650679
  0.1019700821015306  0.2343038951610410  0.7924262179974235
  0.2831621943759615  0.5109407400707724  0.8680214572339366
  0.1458961820774221  0.0566763152385761  0.0195091095357469
  0.3103320836296248  0.3618185523326289  0.0932091790785705
  0.5916226098378914  0.2323230379245160  0.7936229356744064
  0.9562968913366561  0.7843709035622624  0.9441290817044816
  0.6352047794236171  0.0594511568537257  0.0181735935212046
  0.7742998086627395  0.5127911949557244  0.8670291395038277
  0.3992915328912332  0.9612531898233740  0.7130978734033278
  0.9093389481089389  0.9509681464271367  0.7232180664964289
  0.4291406258087491  0.8093309776700934  0.9441129243965349
  0.8366318326762610  0.3258170375725626  0.0854861238142490
 
  0.00000000E+00  0.00000000E+00  0.00000000E+00
  0.00000000E+00  0.00000000E+00  0.00000000E+00
  0.00000000E+00  0.00000000E+00  0.00000000E+00
  0.00000000E+00  0.00000000E+00  0.00000000E+00
  0.00000000E+00  0.00000000E+00  0.00000000E+00
  0.00000000E+00  0.00000000E+00  0.00000000E+00
  0.00000000E+00  0.00000000E+00  0.00000000E+00
  0.00000000E+00  0.00000000E+00  0.00000000E+00
  0.00000000E+00  0.00000000E+00  0.00000000E+00
  0.00000000E+00  0.00000000E+00  0.00000000E+00
  0.00000000E+00  0.00000000E+00  0.00000000E+00
  0.00000000E+00  0.00000000E+00  0.00000000E+00
  0.00000000E+00  0.00000000E+00  0.00000000E+00
  0.00000000E+00  0.00000000E+00  0.00000000E+00
  0.00000000E+00  0.00000000E+00  0.00000000E+00
  0.00000000E+00  0.00000000E+00  0.00000000E+00
  0.00000000E+00  0.00000000E+00  0.00000000E+00
  0.00000000E+00  0.00000000E+00  0.00000000E+00
  0.00000000E+00  0.00000000E+00  0.00000000E+00
  0.00000000E+00  0.00000000E+00  0.00000000E+00
  0.00000000E+00  0.00000000E+00  0.00000000E+00
  0.00000000E+00  0.00000000E+00  0.00000000E+00
  0.00000000E+00  0.00000000E+00  0.00000000E+00
  0.00000000E+00  0.00000000E+00  0.00000000E+00
  0.00000000E+00  0.00000000E+00  0.00000000E+00
  0.00000000E+00  0.00000000E+00  0.00000000E+00
  0.00000000E+00  0.00000000E+00  0.00000000E+00
  0.00000000E+00  0.00000000E+00  0.00000000E+00
  0.00000000E+00  0.00000000E+00  0.00000000E+00
  0.00000000E+00  0.00000000E+00  0.00000000E+00
  0.00000000E+00  0.00000000E+00  0.00000000E+00
  0.00000000E+00  0.00000000E+00  0.00000000E+00
  0.00000000E+00  0.00000000E+00  0.00000000E+00
  0.00000000E+00  0.00000000E+00  0.00000000E+00
  0.00000000E+00  0.00000000E+00  0.00000000E+00
  0.00000000E+00  0.00000000E+00  0.00000000E+00
  0.00000000E+00  0.00000000E+00  0.00000000E+00
  0.00000000E+00  0.00000000E+00  0.00000000E+00
  0.00000000E+00  0.00000000E+00  0.00000000E+00
  0.00000000E+00  0.00000000E+00  0.00000000E+00
  0.00000000E+00  0.00000000E+00  0.00000000E+00
  0.00000000E+00  0.00000000E+00  0.00000000E+00
  0.00000000E+00  0.00000000E+00  0.00000000E+00
  0.00000000E+00  0.00000000E+00  0.00000000E+00
  0.00000000E+00  0.00000000E+00  0.00000000E+00
  0.00000000E+00  0.00000000E+00  0.00000000E+00
  0.00000000E+00  0.00000000E+00  0.00000000E+00
  0.00000000E+00  0.00000000E+00  0.00000000E+00
  0.00000000E+00  0.00000000E+00  0.00000000E+00
  0.00000000E+00  0.00000000E+00  0.00000000E+00
  0.00000000E+00  0.00000000E+00  0.00000000E+00
  0.00000000E+00  0.00000000E+00  0.00000000E+00
