# Supplementary material for: Toward Efficient Hydrogen Production: Impact of Solid Solution of Tungsten on Nickel–Iron Hydroxide OER Catalysts
Source: ACS Catal. 2026 Feb 6;16(5):4449–62. doi: 10.1021/acscatal.5c07061 (PMC12976961; doi:10.1021/acscatal.5c07061)
Supplement: Supplementary file 2 [file cs5c07061_si_004.zip › Data/NiFeWOOH-WFe-active_Fe/slab/bader.pqr]

Generated by vaspkit
HETATM    1  H   MOL A   1       2.429   3.336  20.658  -0.62737800   0.3700     H
HETATM    2  H   MOL A   1       3.959   5.480  22.225  -0.63135900   0.3700     H
HETATM    3  H   MOL A   1       0.917   1.076  24.177  -0.64497900   0.3700     H
HETATM    4  H   MOL A   1       2.412   2.322  26.898  -0.63053500   0.3700     H
HETATM    5  H   MOL A   1       4.202   4.216   3.023  -0.62632900   0.3700     H
HETATM    6  H   MOL A   1       5.447   3.341  20.676  -0.64161700   0.3700     H
HETATM    7  H   MOL A   1       6.928   5.129  22.886  -0.65046100   0.3700     H
HETATM    8  H   MOL A   1       3.931   1.014  24.184  -0.63943700   0.3700     H
HETATM    9  H   MOL A   1       5.379   2.722  26.232  -0.65542100   0.3700     H
HETATM   10  H   MOL A   1       6.853   4.544   1.284  -0.63768400   0.3700     H
HETATM   11  O   MOL A   1       0.872   0.863  19.322   1.05779100   0.8200     O
HETATM   12  O   MOL A   1       0.816   0.745   2.767   1.01363000   0.8200     O
HETATM   13  O   MOL A   1       2.451   2.716  21.427   1.20300600   0.8200     O
HETATM   14  O   MOL A   1       3.999   4.522  23.596   1.15872500   0.8200     O
HETATM   15  O   MOL A   1       0.955   0.039  25.459   1.07201600   0.8200     O
HETATM   16  O   MOL A   1       2.327   4.544  19.308   1.06251900   0.8200     O
HETATM   17  O   MOL A   1       2.394   1.650   0.623   1.18595900   0.8200     O
HETATM   18  O   MOL A   1       6.638   3.376   2.628   1.05421900   0.8200     O
HETATM   19  O   MOL A   1       3.936   6.123  21.442   1.18779500   0.8200     O
HETATM   20  O   MOL A   1       0.925   1.762  23.458   1.21792900   0.8200     O
HETATM   21  O   MOL A   1       2.578   3.455  25.580   1.09672500   0.8200     O
HETATM   22  O   MOL A   1       3.928   5.014   0.424   1.05429300   0.8200     O
HETATM   23  O   MOL A   1       4.030   0.832  19.233   1.04898300   0.8200     O
HETATM   24  O   MOL A   1       3.952   0.891   2.692   1.04433500   0.8200     O
HETATM   25  O   MOL A   1       5.419   2.702  21.442   1.22244800   0.8200     O
HETATM   26  O   MOL A   1       6.925   4.412  23.563   1.21989600   0.8200     O
HETATM   27  O   MOL A   1       5.319   6.068  25.451   1.10368900   0.8200     O
HETATM   28  O   MOL A   1       5.536   4.513  19.431   1.06808200   0.8200     O
HETATM   29  O   MOL A   1       5.410   1.786   0.541   1.04732500   0.8200     O
HETATM   30  O   MOL A   1       4.016   3.259   3.047   1.18218000   0.8200     O
HETATM   31  O   MOL A   1       6.922   6.050  21.495   1.02785200   0.8200     O
HETATM   32  O   MOL A   1       3.957   1.715  23.466   1.20547600   0.8200     O
HETATM   33  O   MOL A   1       5.381   3.413  25.515   1.24591500   0.8200     O
HETATM   34  O   MOL A   1       6.902   5.208   0.546   1.20229500   0.8200     O
HETATM   35 NI   MOL A   1       0.979   1.394  21.462  -1.23552800   1.2860    NI
HETATM   36 NI   MOL A   1       2.466   3.094  23.488  -1.24224300   1.2860    NI
HETATM   37 NI   MOL A   1       0.946   0.291   0.584  -1.22556500   1.2860    NI
HETATM   38 NI   MOL A   1       2.379   2.176   2.574  -1.25838100   1.2860    NI
HETATM   39 NI   MOL A   1       3.903   1.383  21.454  -1.23098200   1.2860    NI
HETATM   40 NI   MOL A   1       6.891   4.769  25.568  -1.23616300   1.2860    NI
HETATM   41 NI   MOL A   1       3.879   0.308   0.548  -1.22725200   1.2860    NI
HETATM   42 FE   MOL A   1       5.395   3.111  23.460  -1.78963500   1.3020    FE
HETATM   43 FE   MOL A   1       3.934   5.683  19.513  -1.70790700   1.3020    FE
HETATM   44  W   MOL A   1       6.927   5.810  19.695  -2.79610700   1.4550     W
HETATM   45  W   MOL A   1       3.777   4.931  25.570  -2.88358900   1.4550     W
HETATM   46  W   MOL A   1       5.473   1.954   2.365  -2.78863700   1.4550     W
END
