# Supplementary material for: Toward Efficient Hydrogen Production: Impact of Solid Solution of Tungsten on Nickel–Iron Hydroxide OER Catalysts
Source: ACS Catal. 2026 Feb 6;16(5):4449–62. doi: 10.1021/acscatal.5c07061 (PMC12976961; doi:10.1021/acscatal.5c07061)
Supplement: Supplementary file 2 [file cs5c07061_si_004.zip › Data/NiFeWOOH-WFe-active_Fe/slab/BAND_CENTER]

#Atom-ID    s-band-center    p-band-center    d-band-center (eV)
    1          -7.437          -2.992           0.000
    2          -8.868          -5.025           0.000
    3          -9.036          -4.551           0.000
    4          -9.265          -5.261           0.000
    5          -8.346          -2.277           0.000
    6          -8.834          -4.519           0.000
    7          -8.888          -4.072           0.000
    8          -8.296          -4.340           0.000
    9          -9.043          -4.417           0.000
   10          -9.112          -5.080           0.000
   11         -13.312          -1.308           0.000
   12          -5.926          -1.445           0.000
   13         -12.723          -2.405           0.000
   14         -12.103          -1.504           0.000
   15         -14.120          -1.932           0.000
   16         -13.823          -1.322           0.000
   17         -15.792          -2.496           0.000
   18         -14.196          -0.964           0.000
   19         -15.916          -3.100           0.000
   20         -15.498          -2.844           0.000
   21         -12.922          -1.408           0.000
   22         -13.410          -1.312           0.000
   23         -13.640          -1.300           0.000
   24         -13.836          -1.095           0.000
   25         -15.395          -2.761           0.000
   26         -15.155          -2.863           0.000
   27         -12.809          -1.466           0.000
   28         -13.823          -1.363           0.000
   29         -11.899          -2.267           0.000
   30         -15.803          -2.119           0.000
   31         -14.966          -2.290           0.000
   32         -14.963          -2.846           0.000
   33         -15.557          -2.888           0.000
   34         -15.592          -2.491           0.000
   35           1.886          -0.744          -2.772
   36           0.871          -1.092          -2.155
   37           2.325          -0.335          -2.845
   38           2.052           0.687          -2.687
   39           1.988          -0.416          -2.624
   40           1.126          -1.163          -2.409
   41           2.288          -0.631          -2.522
   42          -2.119          -2.009          -2.163
   43           0.252          -0.287          -2.208
   44          -4.263          -2.800           0.989
   45          -3.603          -2.308           1.098
   46          -3.285          -2.685           0.890
 
#Average    s-band-center    p-band-center    d-band-center (eV)
              -11.163          -1.952          -1.749

Notice:
The energy window of integration is [-79.46 14.18].
The calculated band-center presented here are referenced to Fermi level (E_F=0 eV).

References:
[1] Hammer, B., and N�rskov, J. K. Electronic Factors Determining the Reactivity of Metal Surfaces. Surf. Sci. 343, 211-220 (1995). DOI:10.1016/0039-6028(96)80007-0
[2] N�rskov, J. K., Studt, F., Abild-Pedersen, F., and Bligaard, T. The Electronic Factor in Heterogeneous Catalysis, chap 8. John Wiley & Sons, 114-137 (2014). DOI:10.1002/9781118892114.ch8
[3] Bhattacharjee, S., Waghmare, U. V., and Lee, S.-C. An Improved D-Band Model of the Catalytic Activity of Magnetic Transition Metal Surfaces. Sci. Rep. 6, 35916 (2016). DOI:10.1038/srep35916
