# Supplementary material for: Toward Efficient Hydrogen Production: Impact of Solid Solution of Tungsten on Nickel–Iron Hydroxide OER Catalysts
Source: ACS Catal. 2026 Feb 6;16(5):4449–62. doi: 10.1021/acscatal.5c07061 (PMC12976961; doi:10.1021/acscatal.5c07061)
Supplement: Supplementary file 2 [file cs5c07061_si_004.zip › Data/NiFeWOOH-WFe-active_Fe/slab/CONTCAR]

NiFe                                    
   1.00000000000000     
     5.9784002304000001    0.0000000000000000    0.0000000000000000
     1.4945932141000000    6.1742788343999999    0.0000000000000000
     0.0000000000000000    0.0000000000000000   27.0132007598999984
   H    O    Ni   Fe   W 
    10    24     7     2     3
Direct
  0.2711878061552113  0.5402262230633070  0.7647467878592025
  0.4402758844792203  0.8876175030862683  0.8227434531126079
  0.1098896624854291  0.1742690312669382  0.8950007545925018
  0.3095061145895599  0.3760774914071092  0.9957450603466640
  0.5321529614422289  0.6827989565241737  0.1119204393663225
  0.7759006195958804  0.5411802227363935  0.7654108826954840
  0.9510985221890138  0.8307583478294589  0.8472064585081185
  0.6163890106133323  0.1642705414843491  0.8952711098290465
  0.7895143436044449  0.4408958671412080  0.9710847493634773
  0.9622420085548029  0.7360349456048496  0.0475193012399728
  0.1109442828944083  0.1398059393169859  0.7152781302887661
  0.1063512666245998  0.1207067336385492  0.1024184702759428
  0.3000773381446038  0.4399021519552520  0.7932007359645468
  0.4857742190629608  0.7323963493583463  0.8734996763635010
  0.1581018795565612  0.0062672320619797  0.9424671065740711
  0.2052572176748626  0.7358912375176132  0.7147666447764820
  0.3336118449704486  0.2671800872335055  0.0230632057039415
  0.9736675732050912  0.5467793233730234  0.0972966738170555
  0.4104094873362598  0.9916924793193616  0.7937499342697834
  0.0834046225641032  0.2854492883303195  0.8683766976461698
  0.2912377075530159  0.5596186501449694  0.9469351763927918
  0.4539954468482676  0.8120701633218843  0.0156803801717018
  0.6403950218076062  0.1348196281645073  0.7119854517094808
  0.6249743206205025  0.1443437877924367  0.0996563229983423
  0.7970442297564873  0.4376600783932929  0.7937655768197445
  0.9796801547869833  0.7145164075756725  0.8722781450054029
  0.6439328858189626  0.9828095339918690  0.9421717202615483
  0.7432715524865472  0.7310094916187992  0.7193124789281597
  0.8326510747663605  0.2892016668480935  0.0200177585535499
  0.5397677035643227  0.5277691571616145  0.1128015342988391
  0.9129218214473127  0.9798360097952781  0.7957358865498279
  0.5924759606047019  0.2778432954287098  0.8686845926601592
  0.7618264462548865  0.5528522758767167  0.9445226061564327
  0.9436862462341153  0.8434983501427169  0.0202217033699057
  0.1072509921007025  0.2258239738896890  0.7945083250316358
  0.2872851826982128  0.5010614155584179  0.8695060995900050
  0.1464824126082789  0.0471503601645651  0.0216177781212821
  0.3099135819919212  0.3523619191816039  0.0952742219931579
  0.5969200691815431  0.2239711124163648  0.7942094225824263
  0.9595957356329876  0.7723701730700441  0.9464947550986338
  0.6363510625708599  0.0498218490630933  0.0202810773642668
  0.7764644876909728  0.5038609476053253  0.8684823630869474
  0.4279796334098620  0.9203796810195684  0.7223569325967460
  0.9233477715363634  0.9409800143449942  0.7290715136798553
  0.4321837940878837  0.7986337593481636  0.9465671974838301
  0.8362521171973398  0.3165077688326221  0.0875406789016608
 
  0.00000000E+00  0.00000000E+00  0.00000000E+00
  0.00000000E+00  0.00000000E+00  0.00000000E+00
  0.00000000E+00  0.00000000E+00  0.00000000E+00
  0.00000000E+00  0.00000000E+00  0.00000000E+00
  0.00000000E+00  0.00000000E+00  0.00000000E+00
  0.00000000E+00  0.00000000E+00  0.00000000E+00
  0.00000000E+00  0.00000000E+00  0.00000000E+00
  0.00000000E+00  0.00000000E+00  0.00000000E+00
  0.00000000E+00  0.00000000E+00  0.00000000E+00
  0.00000000E+00  0.00000000E+00  0.00000000E+00
  0.00000000E+00  0.00000000E+00  0.00000000E+00
  0.00000000E+00  0.00000000E+00  0.00000000E+00
  0.00000000E+00  0.00000000E+00  0.00000000E+00
  0.00000000E+00  0.00000000E+00  0.00000000E+00
  0.00000000E+00  0.00000000E+00  0.00000000E+00
  0.00000000E+00  0.00000000E+00  0.00000000E+00
  0.00000000E+00  0.00000000E+00  0.00000000E+00
  0.00000000E+00  0.00000000E+00  0.00000000E+00
  0.00000000E+00  0.00000000E+00  0.00000000E+00
  0.00000000E+00  0.00000000E+00  0.00000000E+00
  0.00000000E+00  0.00000000E+00  0.00000000E+00
  0.00000000E+00  0.00000000E+00  0.00000000E+00
  0.00000000E+00  0.00000000E+00  0.00000000E+00
  0.00000000E+00  0.00000000E+00  0.00000000E+00
  0.00000000E+00  0.00000000E+00  0.00000000E+00
  0.00000000E+00  0.00000000E+00  0.00000000E+00
  0.00000000E+00  0.00000000E+00  0.00000000E+00
  0.00000000E+00  0.00000000E+00  0.00000000E+00
  0.00000000E+00  0.00000000E+00  0.00000000E+00
  0.00000000E+00  0.00000000E+00  0.00000000E+00
  0.00000000E+00  0.00000000E+00  0.00000000E+00
  0.00000000E+00  0.00000000E+00  0.00000000E+00
  0.00000000E+00  0.00000000E+00  0.00000000E+00
  0.00000000E+00  0.00000000E+00  0.00000000E+00
  0.00000000E+00  0.00000000E+00  0.00000000E+00
  0.00000000E+00  0.00000000E+00  0.00000000E+00
  0.00000000E+00  0.00000000E+00  0.00000000E+00
  0.00000000E+00  0.00000000E+00  0.00000000E+00
  0.00000000E+00  0.00000000E+00  0.00000000E+00
  0.00000000E+00  0.00000000E+00  0.00000000E+00
  0.00000000E+00  0.00000000E+00  0.00000000E+00
  0.00000000E+00  0.00000000E+00  0.00000000E+00
  0.00000000E+00  0.00000000E+00  0.00000000E+00
  0.00000000E+00  0.00000000E+00  0.00000000E+00
  0.00000000E+00  0.00000000E+00  0.00000000E+00
  0.00000000E+00  0.00000000E+00  0.00000000E+00
