# Supplementary material for: Toward Efficient Hydrogen Production: Impact of Solid Solution of Tungsten on Nickel–Iron Hydroxide OER Catalysts
Source: ACS Catal. 2026 Feb 6;16(5):4449–62. doi: 10.1021/acscatal.5c07061 (PMC12976961; doi:10.1021/acscatal.5c07061)
Supplement: Supplementary file 2 [file cs5c07061_si_004.zip › Data/NiFeWOOH-WFe-active_W/O/bader.pqr]

Generated by vaspkit
HETATM    1  H   MOL A   1       2.424   3.202  20.736  -0.63592300   0.3700     H
HETATM    2  H   MOL A   1       3.938   5.419  22.326  -0.63481400   0.3700     H
HETATM    3  H   MOL A   1       0.887   1.015  24.115  -0.64472100   0.3700     H
HETATM    4  H   MOL A   1       2.412   2.308  26.865  -0.64943200   0.3700     H
HETATM    5  H   MOL A   1       4.212   4.197   3.009  -0.64107500   0.3700     H
HETATM    6  H   MOL A   1       5.426   3.416  20.717  -0.64418500   0.3700     H
HETATM    7  H   MOL A   1       6.947   5.162  22.795  -0.63350500   0.3700     H
HETATM    8  H   MOL A   1       3.958   0.956  24.119  -0.63972900   0.3700     H
HETATM    9  H   MOL A   1       5.411   2.718  26.209  -0.66059300   0.3700     H
HETATM   10  H   MOL A   1       6.855   4.531   1.238  -0.64131100   0.3700     H
HETATM   11  H   MOL A   1       2.806   5.787  17.255  -0.65988300   0.3700     H
HETATM   12  H   MOL A   1       4.213   5.029  17.067  -0.62633300   0.3700     H
HETATM   13  O   MOL A   1       0.889   0.968  19.681   0.95934700   0.8200     O
HETATM   14  O   MOL A   1       0.822   0.732   2.735   1.01435700   0.8200     O
HETATM   15  O   MOL A   1       2.447   2.517  21.474   1.06350400   0.8200     O
HETATM   16  O   MOL A   1       3.975   4.468  23.612   1.14911500   0.8200     O
HETATM   17  O   MOL A   1       0.960   0.025  25.431   1.06834700   0.8200     O
HETATM   18  O   MOL A   1       2.317   4.535  19.754   1.05698800   0.8200     O
HETATM   19  O   MOL A   1       2.398   1.635   0.591   1.20443300   0.8200     O
HETATM   20  O   MOL A   1       6.645   3.363   2.590   1.05323400   0.8200     O
HETATM   21  O   MOL A   1       3.936   6.095  21.582   1.17237200   0.8200     O
HETATM   22  O   MOL A   1       0.910   1.727  23.416   1.16692200   0.8200     O
HETATM   23  O   MOL A   1       2.562   3.435  25.559   1.09978000   0.8200     O
HETATM   24  O   MOL A   1       3.930   4.994   0.412   1.04958300   0.8200     O
HETATM   25  O   MOL A   1       3.988   0.945  19.662   0.97453200   0.8200     O
HETATM   26  O   MOL A   1       3.957   0.875   2.653   1.04424700   0.8200     O
HETATM   27  O   MOL A   1       5.410   2.766  21.483   1.17899300   0.8200     O
HETATM   28  O   MOL A   1       6.942   4.427  23.486   1.19575000   0.8200     O
HETATM   29  O   MOL A   1       5.311   6.051  25.411   1.10618700   0.8200     O
HETATM   30  O   MOL A   1       5.473   4.536  19.545   1.06782900   0.8200     O
HETATM   31  O   MOL A   1       5.416   1.773   0.509   1.03906000   0.8200     O
HETATM   32  O   MOL A   1       4.024   3.240   3.027   1.19544800   0.8200     O
HETATM   33  O   MOL A   1       5.419   0.092  21.546   0.91586400   0.8200     O
HETATM   34  O   MOL A   1       3.972   1.688  23.428   1.15878600   0.8200     O
HETATM   35  O   MOL A   1       5.395   3.407  25.489   1.25625300   0.8200     O
HETATM   36  O   MOL A   1       6.904   5.198   0.504   1.18878700   0.8200     O
HETATM   37  O   MOL A   1       7.102   5.885  17.592   0.90630900   0.8200     O
HETATM   38  O   MOL A   1       3.780   5.787  17.498   1.20894300   0.8200     O
HETATM   39 NI   MOL A   1       0.909   1.292  21.508  -1.29494400   1.2860    NI
HETATM   40 NI   MOL A   1       2.459   3.052  23.487  -1.24997000   1.2860    NI
HETATM   41 NI   MOL A   1       0.948   0.280   0.554  -1.20666900   1.2860    NI
HETATM   42 NI   MOL A   1       2.387   2.161   2.541  -1.25751900   1.2860    NI
HETATM   43 NI   MOL A   1       3.965   1.286  21.504  -1.29749400   1.2860    NI
HETATM   44 NI   MOL A   1       6.895   4.766  25.515  -1.23565300   1.2860    NI
HETATM   45 NI   MOL A   1       3.883   0.296   0.517  -1.22634400   1.2860    NI
HETATM   46 FE   MOL A   1       5.413   3.141  23.414  -1.77860000   1.3020    FE
HETATM   47 FE   MOL A   1       3.914   5.755  19.617  -1.75535400   1.3020    FE
HETATM   48  W   MOL A   1       6.913   5.728  19.336  -2.84261700   1.4550     W
HETATM   49  W   MOL A   1       3.777   4.909  25.561  -2.88447300   1.4550     W
HETATM   50  W   MOL A   1       5.479   1.941   2.333  -2.78133200   1.4550     W
END
