# Supplementary material for: Toward Efficient Hydrogen Production: Impact of Solid Solution of Tungsten on Nickel–Iron Hydroxide OER Catalysts
Source: ACS Catal. 2026 Feb 6;16(5):4449–62. doi: 10.1021/acscatal.5c07061 (PMC12976961; doi:10.1021/acscatal.5c07061)
Supplement: Supplementary file 2 [file cs5c07061_si_004.zip › Data/NiFeWOOH-WFe-active_W/O/CONTCAR]

NiFe                                    
   1.00000000000000     
     5.9784002304000001    0.0000000000000000    0.0000000000000000
     1.4945932141000000    6.1742788343999999    0.0000000000000000
     0.0000000000000000    0.0000000000000000   27.0132007598999984
   H    O    Ni   Fe   W 
    12    26     7     2     3
Direct
  0.2758939140500303  0.5185676746597778  0.7676160339939031
  0.4392108026634247  0.8776653577627727  0.8264777241442616
  0.1073086191071795  0.1643719198389277  0.8927227575966512
  0.3099964527334862  0.3737547411373185  0.9945265913034191
  0.5346650196081626  0.6797301562333615  0.1113850485628163
  0.7693609246847757  0.5531966649693771  0.7669054567762927
  0.9529299579291859  0.8360585675211709  0.8438598292216568
  0.6233116436360291  0.1548514954392175  0.8928470410650675
  0.7950373952201133  0.4402311874093741  0.9702134478994324
  0.9631927397611122  0.7339132707256653  0.0458333283594712
  0.2351126929855099  0.9372082856554087  0.6387543991808542
  0.5011359823870833  0.8145050024331724  0.6317978342101327
  0.1095646866699980  0.1567091968264691  0.7285810944248965
  0.1077766665940061  0.1185394747250896  0.1012628012838164
  0.3073327853759409  0.4076159610702845  0.7949577417206797
  0.4839456011724010  0.7236699694483235  0.8740888530208792
  0.1595202124921187  0.0040794472682890  0.9414325326860506
  0.2039698155911722  0.7345003133840393  0.7312693007181608
  0.3349384963846660  0.2647499952191552  0.0218815221289859
  0.9752742172371072  0.5446749731393723  0.0958811692486847
  0.4115972805632069  0.9870933602152760  0.7989443644629617
  0.0823398256765913  0.2796331616831154  0.8668479742464399
  0.2894898015539766  0.5563737899924206  0.9461562711254956
  0.4551879627301432  0.8087614980270246  0.0152478820644575
  0.6287698188957620  0.1530960494611833  0.7278512672551471
  0.6264555911243619  0.1417892866049542  0.0982069493437550
  0.7929771760107300  0.4479581659090783  0.7952677427125607
  0.9819664867484192  0.7170563326922945  0.8694313154190212
  0.6433347008758545  0.9799536198560688  0.9406832954973083
  0.7317102293222888  0.7347321309971875  0.7235360774792312
  0.8341141994674857  0.2871627328814625  0.0188362838970022
  0.5419769122216991  0.5247363548211581  0.1120392644408241
  0.9027442254126541  0.0148455004778825  0.7976022446509319
  0.5960480426760384  0.2733333551243717  0.8672768113110862
  0.7645181432447572  0.5517308440714643  0.9435737030439455
  0.9443517182362484  0.8419046863988058  0.0186602828834097
  0.9496266915478486  0.9531310719326811  0.6512342319850291
  0.3979525083331978  0.9373112804476733  0.6477423397217166
  0.0997539728229668  0.2092023055207051  0.7962055209258168
  0.2878026001700960  0.4943096085431335  0.8694738158026922
  0.1471559345392279  0.0453515129130224  0.0204992839807332
  0.3117091195688104  0.3499699142293196  0.0940800906287009
  0.6110704191946610  0.2083628363197505  0.7960472932013545
  0.9603090291170986  0.7718483829008420  0.9445457590218993
  0.6375293026666924  0.0479734077660439  0.0191337659138711
  0.7782459659097185  0.5086507890894865  0.8667650296885654
  0.4216553918581241  0.9320122912928781  0.7261911120314934
  0.9244639050757399  0.9277566329117377  0.7158078333835647
  0.4329757584830531  0.7950578262705790  0.9462507540240921
  0.8378430506690790  0.3144371167818534  0.0863698733107654
 
  0.00000000E+00  0.00000000E+00  0.00000000E+00
  0.00000000E+00  0.00000000E+00  0.00000000E+00
  0.00000000E+00  0.00000000E+00  0.00000000E+00
  0.00000000E+00  0.00000000E+00  0.00000000E+00
  0.00000000E+00  0.00000000E+00  0.00000000E+00
  0.00000000E+00  0.00000000E+00  0.00000000E+00
  0.00000000E+00  0.00000000E+00  0.00000000E+00
  0.00000000E+00  0.00000000E+00  0.00000000E+00
  0.00000000E+00  0.00000000E+00  0.00000000E+00
  0.00000000E+00  0.00000000E+00  0.00000000E+00
  0.00000000E+00  0.00000000E+00  0.00000000E+00
  0.00000000E+00  0.00000000E+00  0.00000000E+00
  0.00000000E+00  0.00000000E+00  0.00000000E+00
  0.00000000E+00  0.00000000E+00  0.00000000E+00
  0.00000000E+00  0.00000000E+00  0.00000000E+00
  0.00000000E+00  0.00000000E+00  0.00000000E+00
  0.00000000E+00  0.00000000E+00  0.00000000E+00
  0.00000000E+00  0.00000000E+00  0.00000000E+00
  0.00000000E+00  0.00000000E+00  0.00000000E+00
  0.00000000E+00  0.00000000E+00  0.00000000E+00
  0.00000000E+00  0.00000000E+00  0.00000000E+00
  0.00000000E+00  0.00000000E+00  0.00000000E+00
  0.00000000E+00  0.00000000E+00  0.00000000E+00
  0.00000000E+00  0.00000000E+00  0.00000000E+00
  0.00000000E+00  0.00000000E+00  0.00000000E+00
  0.00000000E+00  0.00000000E+00  0.00000000E+00
  0.00000000E+00  0.00000000E+00  0.00000000E+00
  0.00000000E+00  0.00000000E+00  0.00000000E+00
  0.00000000E+00  0.00000000E+00  0.00000000E+00
  0.00000000E+00  0.00000000E+00  0.00000000E+00
  0.00000000E+00  0.00000000E+00  0.00000000E+00
  0.00000000E+00  0.00000000E+00  0.00000000E+00
  0.00000000E+00  0.00000000E+00  0.00000000E+00
  0.00000000E+00  0.00000000E+00  0.00000000E+00
  0.00000000E+00  0.00000000E+00  0.00000000E+00
  0.00000000E+00  0.00000000E+00  0.00000000E+00
  0.00000000E+00  0.00000000E+00  0.00000000E+00
  0.00000000E+00  0.00000000E+00  0.00000000E+00
  0.00000000E+00  0.00000000E+00  0.00000000E+00
  0.00000000E+00  0.00000000E+00  0.00000000E+00
  0.00000000E+00  0.00000000E+00  0.00000000E+00
  0.00000000E+00  0.00000000E+00  0.00000000E+00
  0.00000000E+00  0.00000000E+00  0.00000000E+00
  0.00000000E+00  0.00000000E+00  0.00000000E+00
  0.00000000E+00  0.00000000E+00  0.00000000E+00
  0.00000000E+00  0.00000000E+00  0.00000000E+00
  0.00000000E+00  0.00000000E+00  0.00000000E+00
  0.00000000E+00  0.00000000E+00  0.00000000E+00
  0.00000000E+00  0.00000000E+00  0.00000000E+00
  0.00000000E+00  0.00000000E+00  0.00000000E+00
