# Supplementary material for: Toward Efficient Hydrogen Production: Impact of Solid Solution of Tungsten on Nickel–Iron Hydroxide OER Catalysts
Source: ACS Catal. 2026 Feb 6;16(5):4449–62. doi: 10.1021/acscatal.5c07061 (PMC12976961; doi:10.1021/acscatal.5c07061)
Supplement: Supplementary file 2 [file cs5c07061_si_004.zip › Data/NiFeWOOH-WFe-active_W/OH/bader.pqr]

Generated by vaspkit
HETATM    1  H   MOL A   1       2.480   3.333  20.823  -0.61550700   0.3700     H
HETATM    2  H   MOL A   1       3.995   5.416  22.213  -0.65482400   0.3700     H
HETATM    3  H   MOL A   1       0.834   1.083  24.246  -0.64137700   0.3700     H
HETATM    4  H   MOL A   1       2.415   2.304  26.913  -0.64330300   0.3700     H
HETATM    5  H   MOL A   1       4.217   4.192   3.027  -0.60661500   0.3700     H
HETATM    6  H   MOL A   1       5.400   3.342  20.773  -0.62745100   0.3700     H
HETATM    7  H   MOL A   1       6.827   5.034  22.797  -0.64322500   0.3700     H
HETATM    8  H   MOL A   1       4.037   1.053  24.268  -0.64812100   0.3700     H
HETATM    9  H   MOL A   1       5.399   2.725  26.298  -0.65136800   0.3700     H
HETATM   10  H   MOL A   1       6.867   4.522   1.289  -0.63777900   0.3700     H
HETATM   11  H   MOL A   1       5.060   0.456  17.179  -0.61244900   0.3700     H
HETATM   12  H   MOL A   1       2.711   5.796  17.208  -0.63391300   0.3700     H
HETATM   13  H   MOL A   1       3.936   4.786  17.051  -0.62375800   0.3700     H
HETATM   14  O   MOL A   1       0.991   0.902  19.507   0.98873400   0.8200     O
HETATM   15  O   MOL A   1       0.830   0.720   2.787   1.01616500   0.8200     O
HETATM   16  O   MOL A   1       2.467   2.665  21.545   1.18468500   0.8200     O
HETATM   17  O   MOL A   1       4.049   4.424  23.650   1.08992700   0.8200     O
HETATM   18  O   MOL A   1       0.961   0.009  25.454   1.07208600   0.8200     O
HETATM   19  O   MOL A   1       2.392   4.520  19.475   0.98403700   0.8200     O
HETATM   20  O   MOL A   1       2.402   1.628   0.636   1.19954700   0.8200     O
HETATM   21  O   MOL A   1       6.651   3.351   2.642   1.05478700   0.8200     O
HETATM   22  O   MOL A   1       3.950   6.108  21.500   1.21397200   0.8200     O
HETATM   23  O   MOL A   1       0.871   1.764  23.516   1.15194300   0.8200     O
HETATM   24  O   MOL A   1       2.562   3.444  25.607   1.10002400   0.8200     O
HETATM   25  O   MOL A   1       3.933   4.990   0.445   1.03229000   0.8200     O
HETATM   26  O   MOL A   1       3.954   0.893  19.393   1.01846800   0.8200     O
HETATM   27  O   MOL A   1       3.963   0.867   2.710   1.04461800   0.8200     O
HETATM   28  O   MOL A   1       5.430   2.660  21.491   1.16268600   0.8200     O
HETATM   29  O   MOL A   1       6.858   4.363  23.535   1.14744300   0.8200     O
HETATM   30  O   MOL A   1       5.319   6.062  25.477   1.10646000   0.8200     O
HETATM   31  O   MOL A   1       5.421   4.522  19.489   0.99797900   0.8200     O
HETATM   32  O   MOL A   1       5.424   1.756   0.561   1.04286700   0.8200     O
HETATM   33  O   MOL A   1       4.029   3.235   3.061   1.16284200   0.8200     O
HETATM   34  O   MOL A   1       6.916   6.029  21.363   1.08541900   0.8200     O
HETATM   35  O   MOL A   1       4.025   1.738  23.532   1.14378900   0.8200     O
HETATM   36  O   MOL A   1       5.399   3.420  25.584   1.22198800   0.8200     O
HETATM   37  O   MOL A   1       6.914   5.192   0.558   1.18123700   0.8200     O
HETATM   38  O   MOL A   1       7.068   5.883  17.534   1.16136000   0.8200     O
HETATM   39  O   MOL A   1       3.717   5.700  17.312   1.18959900   0.8200     O
HETATM   40 NI   MOL A   1       0.971   1.324  21.497  -1.25201700   1.2860    NI
HETATM   41 NI   MOL A   1       2.465   3.058  23.522  -1.24809100   1.2860    NI
HETATM   42 NI   MOL A   1       0.957   0.268   0.595  -1.21155700   1.2860    NI
HETATM   43 NI   MOL A   1       2.393   2.153   2.586  -1.25770600   1.2860    NI
HETATM   44 NI   MOL A   1       3.933   1.317  21.474  -1.23994100   1.2860    NI
HETATM   45 NI   MOL A   1       6.893   4.760  25.573  -1.24146200   1.2860    NI
HETATM   46 NI   MOL A   1       3.887   0.286   0.562  -1.22487500   1.2860    NI
HETATM   47 FE   MOL A   1       5.415   3.068  23.514  -1.59231800   1.3020    FE
HETATM   48 FE   MOL A   1       3.937   5.886  19.454  -1.73399500   1.3020    FE
HETATM   49  W   MOL A   1       6.908   5.640  19.525  -2.89094400   1.4550     W
HETATM   50  W   MOL A   1       3.789   4.903  25.591  -2.86549300   1.4550     W
HETATM   51  W   MOL A   1       5.486   1.927   2.385  -2.78470500   1.4550     W
END
