# Supplementary material for: Toward Efficient Hydrogen Production: Impact of Solid Solution of Tungsten on Nickel–Iron Hydroxide OER Catalysts
Source: ACS Catal. 2026 Feb 6;16(5):4449–62. doi: 10.1021/acscatal.5c07061 (PMC12976961; doi:10.1021/acscatal.5c07061)
Supplement: Supplementary file 2 [file cs5c07061_si_004.zip › Data/NiFeWOOH-WFe-active_W/OH/CONTCAR]

NiFe                                    
   1.00000000000000     
     5.9784002304000001    0.0000000000000000    0.0000000000000000
     1.4945932141000000    6.1742788343999999    0.0000000000000000
     0.0000000000000000    0.0000000000000000   27.0132007598999984
   H    O    Ni   Fe   W 
    13    26     7     2     3
Direct
  0.2798552683883315  0.5397567797172442  0.7708605884292723
  0.4488698359479244  0.8772430470724899  0.8223173727485076
  0.0957090311092230  0.1754648983227156  0.8975558738466560
  0.3107018254154639  0.3731240485754626  0.9962829348594866
  0.5356331654058337  0.6789537654796760  0.1120385798136851
  0.7680164110328107  0.5412622618400178  0.7689953699478878
  0.9381265019992853  0.8153941336219290  0.8439099065659832
  0.6326089117794069  0.1705083076124509  0.8983588117354842
  0.7927261772954282  0.4413143619670237  0.9735337341478356
  0.9654838268853680  0.7323840218154558  0.0477354743186282
  0.8279522983559744  0.0738071391351767  0.6359392614825694
  0.2187873601734651  0.9387200969984164  0.6370353102256132
  0.4646133767640066  0.7752181798487072  0.6311926644967301
  0.1292408755271239  0.1460751883664742  0.7221180544250174
  0.1096074393881494  0.1165826435683996  0.1031820717054401
  0.3048018865752127  0.4316574550658956  0.7975778916095777
  0.4980816721627122  0.7165194519954028  0.8754809762088627
  0.1604496025825881  0.0014535133637494  0.9422886254878335
  0.2170635260664682  0.7320600984678620  0.7209284743363042
  0.3358409670545583  0.2636872342882839  0.0235513335937654
  0.9767720780513898  0.5426649320955192  0.0978036051857956
  0.4133587232581064  0.9892035442146039  0.7959103763759074
  0.0743167544522692  0.2857383666782951  0.8705379521734500
  0.2891094568743497  0.5577433135077854  0.9479559043931260
  0.4558696528412298  0.8082334249504299  0.0164844769686994
  0.6251873965841312  0.1446574416656077  0.7179240870065300
  0.6276978034757406  0.1404739965717994  0.1003216383659478
  0.8006459279191560  0.4307484174779574  0.7955704506060144
  0.9703788348217799  0.7066958573944575  0.8712371232702765
  0.6442781124215031  0.9817508877276282  0.9431371864552887
  0.7236742098001798  0.7323170160814456  0.7214476736206663
  0.8361232371477456  0.2844715406335752  0.0207594325957530
  0.5429678055407123  0.5240157030771968  0.1133155801795453
  0.9127624187873451  0.9764478985204050  0.7908303580073124
  0.6028165496627196  0.2814359471686956  0.8711387931150085
  0.7645976238143177  0.5538596079729672  0.9470761032658856
  0.9462436652149648  0.8409218818877306  0.0206749958167407
  0.9440001029246616  0.9528911144991170  0.6490931086030898
  0.3909975214552475  0.9231230909475983  0.6408625748997849
  0.1087730424699842  0.2143693074765380  0.7958072767536990
  0.2884380706583798  0.4952508581732715  0.8707683285748331
  0.1492912668116375  0.0434660626123033  0.0220205950176364
  0.3130278083959865  0.3486656154502370  0.0957382012236323
  0.6046117611412569  0.2132980793318424  0.7949307350208983
  0.9601697132338387  0.7709394621077408  0.9466981006737711
  0.6385873817955456  0.0463334566250921  0.0208137113687386
  0.7815405405231033  0.4968444851624696  0.8704651051586723
  0.4201939352138879  0.9533438232114406  0.7201723895828849
  0.9270894619731109  0.9134523239684427  0.7227839857268918
  0.4352851949972063  0.7940595229667124  0.9473461635226315
  0.8395779798291940  0.3121388827182443  0.0882768444857547
 
  0.00000000E+00  0.00000000E+00  0.00000000E+00
  0.00000000E+00  0.00000000E+00  0.00000000E+00
  0.00000000E+00  0.00000000E+00  0.00000000E+00
  0.00000000E+00  0.00000000E+00  0.00000000E+00
  0.00000000E+00  0.00000000E+00  0.00000000E+00
  0.00000000E+00  0.00000000E+00  0.00000000E+00
  0.00000000E+00  0.00000000E+00  0.00000000E+00
  0.00000000E+00  0.00000000E+00  0.00000000E+00
  0.00000000E+00  0.00000000E+00  0.00000000E+00
  0.00000000E+00  0.00000000E+00  0.00000000E+00
  0.00000000E+00  0.00000000E+00  0.00000000E+00
  0.00000000E+00  0.00000000E+00  0.00000000E+00
  0.00000000E+00  0.00000000E+00  0.00000000E+00
  0.00000000E+00  0.00000000E+00  0.00000000E+00
  0.00000000E+00  0.00000000E+00  0.00000000E+00
  0.00000000E+00  0.00000000E+00  0.00000000E+00
  0.00000000E+00  0.00000000E+00  0.00000000E+00
  0.00000000E+00  0.00000000E+00  0.00000000E+00
  0.00000000E+00  0.00000000E+00  0.00000000E+00
  0.00000000E+00  0.00000000E+00  0.00000000E+00
  0.00000000E+00  0.00000000E+00  0.00000000E+00
  0.00000000E+00  0.00000000E+00  0.00000000E+00
  0.00000000E+00  0.00000000E+00  0.00000000E+00
  0.00000000E+00  0.00000000E+00  0.00000000E+00
  0.00000000E+00  0.00000000E+00  0.00000000E+00
  0.00000000E+00  0.00000000E+00  0.00000000E+00
  0.00000000E+00  0.00000000E+00  0.00000000E+00
  0.00000000E+00  0.00000000E+00  0.00000000E+00
  0.00000000E+00  0.00000000E+00  0.00000000E+00
  0.00000000E+00  0.00000000E+00  0.00000000E+00
  0.00000000E+00  0.00000000E+00  0.00000000E+00
  0.00000000E+00  0.00000000E+00  0.00000000E+00
  0.00000000E+00  0.00000000E+00  0.00000000E+00
  0.00000000E+00  0.00000000E+00  0.00000000E+00
  0.00000000E+00  0.00000000E+00  0.00000000E+00
  0.00000000E+00  0.00000000E+00  0.00000000E+00
  0.00000000E+00  0.00000000E+00  0.00000000E+00
  0.00000000E+00  0.00000000E+00  0.00000000E+00
  0.00000000E+00  0.00000000E+00  0.00000000E+00
  0.00000000E+00  0.00000000E+00  0.00000000E+00
  0.00000000E+00  0.00000000E+00  0.00000000E+00
  0.00000000E+00  0.00000000E+00  0.00000000E+00
  0.00000000E+00  0.00000000E+00  0.00000000E+00
  0.00000000E+00  0.00000000E+00  0.00000000E+00
  0.00000000E+00  0.00000000E+00  0.00000000E+00
  0.00000000E+00  0.00000000E+00  0.00000000E+00
  0.00000000E+00  0.00000000E+00  0.00000000E+00
  0.00000000E+00  0.00000000E+00  0.00000000E+00
  0.00000000E+00  0.00000000E+00  0.00000000E+00
  0.00000000E+00  0.00000000E+00  0.00000000E+00
  0.00000000E+00  0.00000000E+00  0.00000000E+00
