# Supplementary material for: Toward Efficient Hydrogen Production: Impact of Solid Solution of Tungsten on Nickel–Iron Hydroxide OER Catalysts
Source: ACS Catal. 2026 Feb 6;16(5):4449–62. doi: 10.1021/acscatal.5c07061 (PMC12976961; doi:10.1021/acscatal.5c07061)
Supplement: Supplementary file 2 [file cs5c07061_si_004.zip › Data/NiFeWOOH-WFe-active_W/OO/bader.pqr]

Generated by vaspkit
HETATM    1  H   MOL A   1       2.405   3.354  20.806  -0.62727800   0.3700     H
HETATM    2  H   MOL A   1       3.916   5.474  22.222  -0.62436200   0.3700     H
HETATM    3  H   MOL A   1       0.891   1.056  24.294  -0.64073700   0.3700     H
HETATM    4  H   MOL A   1       2.404   2.308   0.013  -0.63729700   0.3700     H
HETATM    5  H   MOL A   1       4.203   4.198   3.141  -0.64141500   0.3700     H
HETATM    6  H   MOL A   1       5.408   3.335  20.806  -0.64278000   0.3700     H
HETATM    7  H   MOL A   1       6.901   5.115  23.022  -0.62964900   0.3700     H
HETATM    8  H   MOL A   1       3.903   0.994  24.303  -0.63569400   0.3700     H
HETATM    9  H   MOL A   1       5.361   2.703  26.358  -0.65135300   0.3700     H
HETATM   10  H   MOL A   1       6.843   4.525   1.408  -0.62684600   0.3700     H
HETATM   11  H   MOL A   1       3.252   4.613  17.216  -0.62134100   0.3700     H
HETATM   12  H   MOL A   1       4.735   4.444  17.662  -0.62033300   0.3700     H
HETATM   13  O   MOL A   1       0.802   0.864  19.377   1.06855200   0.8200     O
HETATM   14  O   MOL A   1       0.811   0.724   2.894   1.01945700   0.8200     O
HETATM   15  O   MOL A   1       2.418   2.712  21.556   1.19562900   0.8200     O
HETATM   16  O   MOL A   1       3.976   4.504  23.722   1.15081000   0.8200     O
HETATM   17  O   MOL A   1       0.936   0.025  25.583   1.06862900   0.8200     O
HETATM   18  O   MOL A   1       2.278   4.531  19.464   1.07270600   0.8200     O
HETATM   19  O   MOL A   1       2.386   1.633   0.750   1.19922900   0.8200     O
HETATM   20  O   MOL A   1       6.635   3.354   2.761   1.05495800   0.8200     O
HETATM   21  O   MOL A   1       3.900   6.135  21.470   1.19638700   0.8200     O
HETATM   22  O   MOL A   1       0.897   1.741  23.574   1.21726700   0.8200     O
HETATM   23  O   MOL A   1       2.558   3.439  25.710   1.09543300   0.8200     O
HETATM   24  O   MOL A   1       3.915   4.999   0.542   1.05341100   0.8200     O
HETATM   25  O   MOL A   1       4.015   0.845  19.351   1.07064900   0.8200     O
HETATM   26  O   MOL A   1       3.947   0.874   2.824   1.04695100   0.8200     O
HETATM   27  O   MOL A   1       5.386   2.693  21.565   1.21933400   0.8200     O
HETATM   28  O   MOL A   1       6.899   4.391  23.692   1.19156800   0.8200     O
HETATM   29  O   MOL A   1       5.302   6.050  25.575   1.10743600   0.8200     O
HETATM   30  O   MOL A   1       5.541   4.491  19.508   1.09517000   0.8200     O
HETATM   31  O   MOL A   1       5.402   1.768   0.668   1.04316600   0.8200     O
HETATM   32  O   MOL A   1       4.014   3.242   3.175   1.19980400   0.8200     O
HETATM   33  O   MOL A   1       6.888   6.041  21.632   1.02835200   0.8200     O
HETATM   34  O   MOL A   1       3.928   1.695  23.586   1.20713800   0.8200     O
HETATM   35  O   MOL A   1       5.362   3.393  25.640   1.24166000   0.8200     O
HETATM   36  O   MOL A   1       6.891   5.190   0.673   1.18387600   0.8200     O
HETATM   37  O   MOL A   1       6.518   3.965  15.137  -0.01663400   0.8200     O
HETATM   38  O   MOL A   1       1.459   4.729  15.438   0.00277200   0.8200     O
HETATM   39  O   MOL A   1       4.069   5.119  17.388   1.17008900   0.8200     O
HETATM   40 NI   MOL A   1       0.946   1.388  21.575  -1.22191600   1.2860    NI
HETATM   41 NI   MOL A   1       2.438   3.075  23.617  -1.24552800   1.2860    NI
HETATM   42 NI   MOL A   1       0.938   0.272   0.707  -1.22359100   1.2860    NI
HETATM   43 NI   MOL A   1       2.376   2.159   2.698  -1.25809600   1.2860    NI
HETATM   44 NI   MOL A   1       3.868   1.376  21.571  -1.22389700   1.2860    NI
HETATM   45 NI   MOL A   1       6.874   4.750  25.696  -1.23563000   1.2860    NI
HETATM   46 NI   MOL A   1       3.867   0.287   0.670  -1.22262400   1.2860    NI
HETATM   47 FE   MOL A   1       5.367   3.094  23.590  -1.78268800   1.3020    FE
HETATM   48 FE   MOL A   1       3.878   5.803  19.465  -1.74103600   1.3020    FE
HETATM   49  W   MOL A   1       6.884   5.773  19.837  -2.79059900   1.4550     W
HETATM   50  W   MOL A   1       3.758   4.916  25.685  -2.88069500   1.4550     W
HETATM   51  W   MOL A   1       5.468   1.934   2.491  -2.79217400   1.4550     W
END
