# Supplementary material for: Toward Efficient Hydrogen Production: Impact of Solid Solution of Tungsten on Nickel–Iron Hydroxide OER Catalysts
Source: ACS Catal. 2026 Feb 6;16(5):4449–62. doi: 10.1021/acscatal.5c07061 (PMC12976961; doi:10.1021/acscatal.5c07061)
Supplement: Supplementary file 2 [file cs5c07061_si_004.zip › Data/NiFeWOOH-WFe-active_W/OO/CONTCAR]

NiFe                                    
   1.00000000000000     
     5.9784002304000001    0.0000000000000000    0.0000000000000000
     1.4945932141000000    6.1742788343999999    0.0000000000000000
     0.0000000000000000    0.0000000000000000   27.0132007598999984
   H    O    Ni   Fe   W 
    12    27     7     2     3
Direct
  0.2664628250706684  0.5432988772310452  0.7702328819084485
  0.4333321129741492  0.8866375931266290  0.8226397867168060
  0.1062688172067539  0.1709740717808543  0.8993444456989010
  0.3086268317051122  0.3737321303487278  0.0004796572219163
  0.5329766855213549  0.6799426873207395  0.1162730774191729
  0.7695284937644118  0.5401464270329015  0.7702204825044205
  0.9471671979246707  0.8284442146210651  0.8522525122447462
  0.6126382261655507  0.1610044024351467  0.8996859164211486
  0.7872082233783502  0.4378497769613787  0.9757495882528886
  0.9613944414633906  0.7329424546636361  0.0521308591091554
  0.3571172661527839  0.7470653422716822  0.6373201410532161
  0.6119914693146171  0.7197895635367857  0.6538395906152275
  0.0991297673153255  0.1398702220609422  0.7173294770428029
  0.1063930109994899  0.1173032678857382  0.1071231138999451
  0.2945798499653094  0.4391767703002643  0.7979795085632659
  0.4826975568213996  0.7294786691258608  0.8781681144294922
  0.1556200475785374  0.0040559435192833  0.9470731027043868
  0.1976351773552523  0.7339221751894343  0.7205329837421957
  0.3330432690885630  0.2645268063182087  0.0277596841921337
  0.9740492732304062  0.5432047865544121  0.1021976938292326
  0.4039326161993344  0.9936471234194784  0.7948090996093669
  0.0794992311111358  0.2820450368390937  0.8726940533446950
  0.2885718654002432  0.5569220237336268  0.9517499137945507
  0.4524807931021471  0.8095851634885918  0.0200749809530762
  0.6373903846246236  0.1369211735465043  0.7163691329077579
  0.6248821288469983  0.1414923667697181  0.1045496801894998
  0.7918294369740053  0.4361133759998452  0.7983034122503980
  0.9762554732355682  0.7112137448829756  0.8770663432339632
  0.6419371927718203  0.9799446263401634  0.9467699857386336
  0.7449765901402330  0.7273798690250146  0.7221676282524712
  0.8320710219113394  0.2863004117371730  0.0247332568417633
  0.5401430500028184  0.5250301210457238  0.1175208846649483
  0.9075707381596061  0.9784844364340231  0.8007804979196820
  0.5883887367528189  0.2745347602541059  0.8731174262824055
  0.7595033586902957  0.5495906482391177  0.9491487414306548
  0.9424881172699315  0.8406190727761071  0.0248980961986121
  0.9297853631389827  0.6421952687059260  0.5603475637418356
  0.0526313706356802  0.7659014472244792  0.5715088346973829
  0.4734359095431486  0.8290224250328393  0.6436931164797031
  0.1019945713112094  0.2248366878086117  0.7986897382750016
  0.2833727286859684  0.4979834432224735  0.8742761012673270
  0.1458453514547458  0.0441038895683263  0.0261815590206353
  0.3100400734822131  0.3496216046983349  0.0998797526525692
  0.5912328687000965  0.2228115145406235  0.7985201328173446
  0.9574173617305348  0.7693923205699420  0.9512256657931530
  0.6351600208959667  0.0464993582648461  0.0248106741635468
  0.7725240985661799  0.5011025414210621  0.8732871942382090
  0.4136407238112696  0.9398233984995414  0.7205873135423033
  0.9176431240184186  0.9350236705857213  0.7343411165971361
  0.4295977890892573  0.7961868812364159  0.9508249585369768
  0.8363237937473258  0.3132168808048519  0.0922290079948809
 
  0.00000000E+00  0.00000000E+00  0.00000000E+00
  0.00000000E+00  0.00000000E+00  0.00000000E+00
  0.00000000E+00  0.00000000E+00  0.00000000E+00
  0.00000000E+00  0.00000000E+00  0.00000000E+00
  0.00000000E+00  0.00000000E+00  0.00000000E+00
  0.00000000E+00  0.00000000E+00  0.00000000E+00
  0.00000000E+00  0.00000000E+00  0.00000000E+00
  0.00000000E+00  0.00000000E+00  0.00000000E+00
  0.00000000E+00  0.00000000E+00  0.00000000E+00
  0.00000000E+00  0.00000000E+00  0.00000000E+00
  0.00000000E+00  0.00000000E+00  0.00000000E+00
  0.00000000E+00  0.00000000E+00  0.00000000E+00
  0.00000000E+00  0.00000000E+00  0.00000000E+00
  0.00000000E+00  0.00000000E+00  0.00000000E+00
  0.00000000E+00  0.00000000E+00  0.00000000E+00
  0.00000000E+00  0.00000000E+00  0.00000000E+00
  0.00000000E+00  0.00000000E+00  0.00000000E+00
  0.00000000E+00  0.00000000E+00  0.00000000E+00
  0.00000000E+00  0.00000000E+00  0.00000000E+00
  0.00000000E+00  0.00000000E+00  0.00000000E+00
  0.00000000E+00  0.00000000E+00  0.00000000E+00
  0.00000000E+00  0.00000000E+00  0.00000000E+00
  0.00000000E+00  0.00000000E+00  0.00000000E+00
  0.00000000E+00  0.00000000E+00  0.00000000E+00
  0.00000000E+00  0.00000000E+00  0.00000000E+00
  0.00000000E+00  0.00000000E+00  0.00000000E+00
  0.00000000E+00  0.00000000E+00  0.00000000E+00
  0.00000000E+00  0.00000000E+00  0.00000000E+00
  0.00000000E+00  0.00000000E+00  0.00000000E+00
  0.00000000E+00  0.00000000E+00  0.00000000E+00
  0.00000000E+00  0.00000000E+00  0.00000000E+00
  0.00000000E+00  0.00000000E+00  0.00000000E+00
  0.00000000E+00  0.00000000E+00  0.00000000E+00
  0.00000000E+00  0.00000000E+00  0.00000000E+00
  0.00000000E+00  0.00000000E+00  0.00000000E+00
  0.00000000E+00  0.00000000E+00  0.00000000E+00
  0.00000000E+00  0.00000000E+00  0.00000000E+00
  0.00000000E+00  0.00000000E+00  0.00000000E+00
  0.00000000E+00  0.00000000E+00  0.00000000E+00
  0.00000000E+00  0.00000000E+00  0.00000000E+00
  0.00000000E+00  0.00000000E+00  0.00000000E+00
  0.00000000E+00  0.00000000E+00  0.00000000E+00
  0.00000000E+00  0.00000000E+00  0.00000000E+00
  0.00000000E+00  0.00000000E+00  0.00000000E+00
  0.00000000E+00  0.00000000E+00  0.00000000E+00
  0.00000000E+00  0.00000000E+00  0.00000000E+00
  0.00000000E+00  0.00000000E+00  0.00000000E+00
  0.00000000E+00  0.00000000E+00  0.00000000E+00
  0.00000000E+00  0.00000000E+00  0.00000000E+00
  0.00000000E+00  0.00000000E+00  0.00000000E+00
  0.00000000E+00  0.00000000E+00  0.00000000E+00
