# Supplementary material for: Toward Efficient Hydrogen Production: Impact of Solid Solution of Tungsten on Nickel–Iron Hydroxide OER Catalysts
Source: ACS Catal. 2026 Feb 6;16(5):4449–62. doi: 10.1021/acscatal.5c07061 (PMC12976961; doi:10.1021/acscatal.5c07061)
Supplement: Supplementary file 2 [file cs5c07061_si_004.zip › Data/NiFeWOOH-WFe-active_W/OOH/bader.pqr]

Generated by vaspkit
HETATM    1  H   MOL A   1       2.486   3.307  20.759  -0.62165300   0.3700     H
HETATM    2  H   MOL A   1       4.001   5.383  22.153  -0.63501600   0.3700     H
HETATM    3  H   MOL A   1       0.851   1.045  24.182  -0.64083400   0.3700     H
HETATM    4  H   MOL A   1       2.441   2.273  26.883  -0.64407500   0.3700     H
HETATM    5  H   MOL A   1       4.245   4.157   3.002  -0.62798400   0.3700     H
HETATM    6  H   MOL A   1       5.392   3.271  20.656  -0.62625100   0.3700     H
HETATM    7  H   MOL A   1       6.843   5.022  22.801  -0.62744400   0.3700     H
HETATM    8  H   MOL A   1       4.036   1.002  24.198  -0.64684200   0.3700     H
HETATM    9  H   MOL A   1       5.412   2.717  26.298  -0.64808500   0.3700     H
HETATM   10  H   MOL A   1       6.893   4.493   1.260  -0.64333900   0.3700     H
HETATM   11  H   MOL A   1       5.500   0.829  15.891  -0.57471300   0.3700     H
HETATM   12  H   MOL A   1       2.770   5.661  17.119  -0.63768600   0.3700     H
HETATM   13  H   MOL A   1       3.980   4.643  17.029  -0.61839500   0.3700     H
HETATM   14  O   MOL A   1       1.080   0.871  19.401   0.90456500   0.8200     O
HETATM   15  O   MOL A   1       0.857   0.682   2.766   1.01481300   0.8200     O
HETATM   16  O   MOL A   1       2.471   2.643  21.479   1.19391800   0.8200     O
HETATM   17  O   MOL A   1       4.060   4.395  23.600   1.10490000   0.8200     O
HETATM   18  O   MOL A   1       2.479   6.145  25.412   1.07310000   0.8200     O
HETATM   19  O   MOL A   1       2.385   4.545  19.353   0.96564300   0.8200     O
HETATM   20  O   MOL A   1       2.428   1.597   0.607   1.19989900   0.8200     O
HETATM   21  O   MOL A   1       6.678   3.313   2.623   1.05353900   0.8200     O
HETATM   22  O   MOL A   1       3.957   6.071  21.428   1.18879800   0.8200     O
HETATM   23  O   MOL A   1       0.888   1.730  23.455   1.16455900   0.8200     O
HETATM   24  O   MOL A   1       2.581   3.409  25.568   1.10348300   0.8200     O
HETATM   25  O   MOL A   1       3.949   4.967   0.413   1.04893800   0.8200     O
HETATM   26  O   MOL A   1       3.904   0.857  19.318   0.95869200   0.8200     O
HETATM   27  O   MOL A   1       3.988   0.833   2.689   1.04834500   0.8200     O
HETATM   28  O   MOL A   1       5.437   2.611  21.382   1.20849100   0.8200     O
HETATM   29  O   MOL A   1       6.885   4.331  23.504   1.14663600   0.8200     O
HETATM   30  O   MOL A   1       5.339   6.032  25.434   1.10886300   0.8200     O
HETATM   31  O   MOL A   1       5.395   4.522  19.372   0.97664900   0.8200     O
HETATM   32  O   MOL A   1       5.450   1.721   0.542   1.04615400   0.8200     O
HETATM   33  O   MOL A   1       4.056   3.200   3.043   1.18570600   0.8200     O
HETATM   34  O   MOL A   1       6.931   6.026  21.245   1.04099700   0.8200     O
HETATM   35  O   MOL A   1       4.025   1.693  23.468   1.15933100   0.8200     O
HETATM   36  O   MOL A   1       5.405   3.397  25.573   1.23935700   0.8200     O
HETATM   37  O   MOL A   1       6.937   5.162   0.529   1.19199400   0.8200     O
HETATM   38  O   MOL A   1       7.087   5.910  17.421   0.58819900   0.8200     O
HETATM   39  O   MOL A   1       5.151   0.974  16.795   0.53493300   0.8200     O
HETATM   40  O   MOL A   1       3.766   5.577  17.207   1.18545000   0.8200     O
HETATM   41 NI   MOL A   1       0.985   1.310  21.436  -1.25453000   1.2860    NI
HETATM   42 NI   MOL A   1       2.483   3.028  23.491  -1.25061500   1.2860    NI
HETATM   43 NI   MOL A   1       0.981   0.238   0.557  -1.21060100   1.2860    NI
HETATM   44 NI   MOL A   1       2.420   2.117   2.559  -1.25548100   1.2860    NI
HETATM   45 NI   MOL A   1       3.934   1.301  21.434  -1.24200500   1.2860    NI
HETATM   46 NI   MOL A   1       6.911   4.722  25.545  -1.23209500   1.2860    NI
HETATM   47 NI   MOL A   1       3.911   0.255   0.529  -1.22538700   1.2860    NI
HETATM   48 FE   MOL A   1       5.428   3.034  23.466  -1.57795300   1.3020    FE
HETATM   49 FE   MOL A   1       3.921   5.846  19.377  -1.71495700   1.3020    FE
HETATM   50  W   MOL A   1       6.872   5.657  19.429  -2.83029000   1.4550     W
HETATM   51  W   MOL A   1       3.817   4.866  25.558  -2.89126600   1.4550     W
HETATM   52  W   MOL A   1       5.514   1.889   2.365  -2.78661200   1.4550     W
END
