# Supplementary material for: Toward Efficient Hydrogen Production: Impact of Solid Solution of Tungsten on Nickel–Iron Hydroxide OER Catalysts
Source: ACS Catal. 2026 Feb 6;16(5):4449–62. doi: 10.1021/acscatal.5c07061 (PMC12976961; doi:10.1021/acscatal.5c07061)
Supplement: Supplementary file 2 [file cs5c07061_si_004.zip › Data/NiFeWOOH-WFe-active_W/OOH/CONTCAR]

NiFe                                    
   1.00000000000000     
     5.9784002304000001    0.0000000000000000    0.0000000000000000
     1.4945932141000000    6.1742788343999999    0.0000000000000000
     0.0000000000000000    0.0000000000000000   27.0132007598999984
   H    O    Ni   Fe   W 
    13    27     7     2     3
Direct
  0.2818351746705474  0.5356712851065026  0.7684686958098226
  0.4512178682713497  0.8719100254850858  0.8200774548555714
  0.1000559313439453  0.1692933145514885  0.8951832983496288
  0.3163665870561729  0.3680771309728854  0.9951862717974365
  0.5416963021577459  0.6732137988228288  0.1111348575800406
  0.7695282246770034  0.5297310836401721  0.7646477442014756
  0.9413104567229524  0.8133031606806185  0.8440758322190689
  0.6345103453485663  0.1623222362922974  0.8958003266898089
  0.7952730784726683  0.4400542137794261  0.9735379179322763
  0.9710008486490764  0.7276525752031802  0.0466374204473752
  0.8863698576722570  0.1342811193755153  0.5882573620984388
  0.2340926835873844  0.9167883222639759  0.6337233512785403
  0.4777411845581625  0.7519540829704496  0.6303853634181209
  0.1454279953121329  0.1409916639280979  0.7182185062930415
  0.1156874567742463  0.1105097686926229  0.1023833357873158
  0.3063163394777249  0.4280359573644574  0.7951263960845694
  0.5011764363775839  0.7117767828773154  0.8736430652424829
  0.1659102539355004  0.9953200149462802  0.9407213384725424
  0.2149153309602880  0.7360424881486267  0.7164253061032824
  0.3414544197401241  0.2586964943940444  0.0224778836647559
  0.9829227965008016  0.5366573523539699  0.0970859915460167
  0.4161225135361306  0.9832056571869856  0.7932518744545050
  0.0785798645880931  0.2801391473643804  0.8682970265934813
  0.2937722799024343  0.5521100555359624  0.9464837993920909
  0.4595023247485699  0.8043905205567441  0.0152721709590082
  0.6183629504964046  0.1388445716318074  0.7151495152886795
  0.6333512455108945  0.1348973144889456  0.0995602297546299
  0.8036683356788359  0.4228038867002155  0.7915405964826334
  0.9762547627617124  0.7014058936615370  0.8700946276972061
  0.6488454031997648  0.9770178217986185  0.9415449915947818
  0.7193812355938363  0.7324193574455293  0.7171203084578508
  0.8418562153787548  0.2787673375667552  0.0200484054810914
  0.5489206233072892  0.5183164738423187  0.1126328070935330
  0.9153270116136980  0.9759463261869072  0.7864487493704857
  0.6046668307537857  0.2741976133481501  0.8687777974969606
  0.7665872087612087  0.5501364335235266  0.9466813322015071
  0.9512757994399266  0.8360046768707221  0.0195676726581198
  0.9461135733712709  0.9571241466272369  0.6449250977175964
  0.8222133603294353  0.1577959614897537  0.6217178864456656
  0.4041710612940506  0.9033245963859073  0.6369755430330457
  0.1117338123940499  0.2121547487820266  0.7935504627350269
  0.2927007314887717  0.4903974145185828  0.8695951983135330
  0.1544444922152408  0.0385936269490870  0.0206075011666442
  0.3189800935708931  0.3429524462288711  0.0947336635684621
  0.6052924610833657  0.2107879983176630  0.7934573787654600
  0.9648091276043402  0.7647683851617657  0.9456592757889197
  0.6438491567450626  0.0413096931713994  0.0195778945974396
  0.7851244376448179  0.4914462589804245  0.8686838995084827
  0.4192339034814268  0.9468141540381438  0.7173039859758035
  0.9203825445068787  0.9161499550290912  0.7192417131573592
  0.4413901465988204  0.7881818424843701  0.9461152623364200
  0.8457336731339922  0.3060161712767027  0.0875322210419682
 
  0.00000000E+00  0.00000000E+00  0.00000000E+00
  0.00000000E+00  0.00000000E+00  0.00000000E+00
  0.00000000E+00  0.00000000E+00  0.00000000E+00
  0.00000000E+00  0.00000000E+00  0.00000000E+00
  0.00000000E+00  0.00000000E+00  0.00000000E+00
  0.00000000E+00  0.00000000E+00  0.00000000E+00
  0.00000000E+00  0.00000000E+00  0.00000000E+00
  0.00000000E+00  0.00000000E+00  0.00000000E+00
  0.00000000E+00  0.00000000E+00  0.00000000E+00
  0.00000000E+00  0.00000000E+00  0.00000000E+00
  0.00000000E+00  0.00000000E+00  0.00000000E+00
  0.00000000E+00  0.00000000E+00  0.00000000E+00
  0.00000000E+00  0.00000000E+00  0.00000000E+00
  0.00000000E+00  0.00000000E+00  0.00000000E+00
  0.00000000E+00  0.00000000E+00  0.00000000E+00
  0.00000000E+00  0.00000000E+00  0.00000000E+00
  0.00000000E+00  0.00000000E+00  0.00000000E+00
  0.00000000E+00  0.00000000E+00  0.00000000E+00
  0.00000000E+00  0.00000000E+00  0.00000000E+00
  0.00000000E+00  0.00000000E+00  0.00000000E+00
  0.00000000E+00  0.00000000E+00  0.00000000E+00
  0.00000000E+00  0.00000000E+00  0.00000000E+00
  0.00000000E+00  0.00000000E+00  0.00000000E+00
  0.00000000E+00  0.00000000E+00  0.00000000E+00
  0.00000000E+00  0.00000000E+00  0.00000000E+00
  0.00000000E+00  0.00000000E+00  0.00000000E+00
  0.00000000E+00  0.00000000E+00  0.00000000E+00
  0.00000000E+00  0.00000000E+00  0.00000000E+00
  0.00000000E+00  0.00000000E+00  0.00000000E+00
  0.00000000E+00  0.00000000E+00  0.00000000E+00
  0.00000000E+00  0.00000000E+00  0.00000000E+00
  0.00000000E+00  0.00000000E+00  0.00000000E+00
  0.00000000E+00  0.00000000E+00  0.00000000E+00
  0.00000000E+00  0.00000000E+00  0.00000000E+00
  0.00000000E+00  0.00000000E+00  0.00000000E+00
  0.00000000E+00  0.00000000E+00  0.00000000E+00
  0.00000000E+00  0.00000000E+00  0.00000000E+00
  0.00000000E+00  0.00000000E+00  0.00000000E+00
  0.00000000E+00  0.00000000E+00  0.00000000E+00
  0.00000000E+00  0.00000000E+00  0.00000000E+00
  0.00000000E+00  0.00000000E+00  0.00000000E+00
  0.00000000E+00  0.00000000E+00  0.00000000E+00
  0.00000000E+00  0.00000000E+00  0.00000000E+00
  0.00000000E+00  0.00000000E+00  0.00000000E+00
  0.00000000E+00  0.00000000E+00  0.00000000E+00
  0.00000000E+00  0.00000000E+00  0.00000000E+00
  0.00000000E+00  0.00000000E+00  0.00000000E+00
  0.00000000E+00  0.00000000E+00  0.00000000E+00
  0.00000000E+00  0.00000000E+00  0.00000000E+00
  0.00000000E+00  0.00000000E+00  0.00000000E+00
  0.00000000E+00  0.00000000E+00  0.00000000E+00
  0.00000000E+00  0.00000000E+00  0.00000000E+00
